# Supplementary material for: Mixed Effects of Soil Compaction on the Nitrogen Cycle Under Pea and Wheat
Source: Front Microbiol. 2022 Mar 7;12:822487. doi: 10.3389/fmicb.2021.822487 (PMC8940171; doi:10.3389/fmicb.2021.822487)
Supplement: Supplementary file 3 [file Table_2.xlsx]

## Sheet: Legend
tot.mean	mean of the ASVs abundance at the different taxonomic level occuring in all samples
tot.se	standard error of the ASVs abundance at the different taxonomic level occuring in all samples
control.mean	mean of the ASVs abundance at the different taxonomic level occuring in all samples corresponding of the uncompacted control
control.se	standard error of the ASVs abundance at the different taxonomic level occuring in all samples corresponding of the uncompacted control
light.mean	mean of the ASVs abundance at the different taxonomic level occuring in all samples corresponding of the light compaction treatment
light.se	standard error of the ASVs abundance at the different taxonomic level occuring in all samples corresponding of the light compaction treatment
moderate.mean	mean of the ASVs abundance at the different taxonomic level occuring in all samples corresponding of the moderate compaction treatment
moderate.se	standard error of the ASVs abundance at the different taxonomic level occuring in all samples corresponding of the moderate compaction treatment
severe.mean	mean of the ASVs abundance at the different taxonomic level occuring in all samples corresponding of the severe compaction treatment
severe.se	standard error of the ASVs abundance at the different taxonomic level occuring in all samples corresponding of the severe compaction treatment
F.Treatment	F-ratio obtain after PERMANOVA analysis for the treatment factor
R2.Treatment	explained variance obtain after PERMANOVA analysis for the treatment factor
P.Treatment	level of significance obtain after PERMANOVA analysis for the treatment factor
F.Time	F-ratio obtain after PERMANOVA analysis for the time factor
R2.Time	explained variance obtain after PERMANOVA analysis for the time factor
P.Time	level of significance obtain after PERMANOVA analysis for the time factor
F.Treat.Time	F-ratio obtain after PERMANOVA analysis for the treatment and time interaction factor
R2.Treat.Time	explained variance obtain after PERMANOVA analysis for the treatment and time interaction factor
P.Treat.Time	level of significance obtain after PERMANOVA analysis for the treatment and time interaction factor
P.Treatment.adjust.qvalue	level of significance obtain after PERMANOVA analysis for the treatment factor adjusted with the q-value method
P.Treat.Time.adjust.qvalue	level of significance obtain after PERMANOVA analysis for the treatment and time interaction factor adjusted with the q-value method

## Sheet: Peas
	tot.mean	tot.se	control.mean	control.se	light.mean	light.se	moderate.mean	moderate.se	severe.mean	severe.se	F.Treatment	R2.Treatment	P.Treatment	F.Time	R2.Time	P.Time	F.Treat.Time	R2.Treat.Time	P.Treat.Time	P.Treatment.adjust.qvalue	P.Treat.Time.adjust.qvalue
p:Acidobacteria	20.5238	0.240679	21.0051	0.525674	20.9088	0.422169	19.535	0.420064	20.4791	0.50654	2.92484	0.0655768	0.029	7.15012	0.213747	0.001	2.1192	0.190055	0.024	0.293936	0.338328
_____ASV7274	0.824176	0.106668	0.52	0.154056	1.04	0.211975	0.761905	0.238095	1	0.251312	1.33816	0.0411904	0.256	2.3558	0.0966859	0.058	1.08535	0.133633	0.378	0.626552	0.684045
_c:Acidobacteriia	216.813	4.08083	215.96	8.17812	212.4	6.71466	215.571	6.51941	224.7	11.4221	0.361066	0.0104845	0.785	1.77816	0.0688445	0.16	2.0099	0.23345	0.031	0.790946	0.377447
__o:Acidobacteriales	1.93407	0.166705	1.64	0.345832	2.28	0.302875	1.90476	0.322968	1.9	0.36921	0.862462	0.028999	0.425	1.66971	0.0748554	0.159	0.746423	0.100389	0.69	0.698122	0.75916
_____ASV11872	0.296703	0.0634662	0.32	0.111355	0.44	0.142361	0.142857	0.0782461	0.25	0.160181	0.710464	0.0238589	0.573	1.29506	0.0579877	0.289	0.918466	0.123376	0.528	0.742925	0.72921
_____ASV12645	0.21978	0.0536852	0.16	0.0748331	0.28	0.135647	0.238095	0.11761	0.2	0.0917663	0.458215	0.0155409	0.701	0.345192	0.0156101	0.855	1.22482	0.166165	0.289	0.772912	0.653802
_____ASV13581	0.318681	0.0642019	0.28	0.122746	0.4	0.152753	0.333333	0.125988	0.25	0.0993399	0.377048	0.0143164	0.795	0.319609	0.0161806	0.87	0.466723	0.0708854	0.925	0.792923	0.803735
_____ASV16603	0.208791	0.0552859	0.28	0.135647	0.16	0.0945163	0.190476	0.111677	0.2	0.0917663	0.22316	0.00778461	0.906	0.877521	0.0408148	0.509	0.901733	0.125823	0.561	0.810117	0.736904
_____ASV18186	0.230769	0.0606777	0.16	0.16	0.2	0.0816497	0.380952	0.12866	0.2	0.0917663	0.650629	0.0212731	0.604	1.40504	0.0612524	0.231	1.09848	0.143665	0.355	0.749537	0.674006
_____ASV7537	0.659341	0.0914138	0.44	0.164114	0.8	0.182574	0.619048	0.161484	0.8	0.224781	0.680169	0.02582	0.587	0.0404199	0.00204585	0.995	0.485495	0.0737198	0.921	0.746992	0.802683
__o:Solibacterales	213.121	4.04899	212.96	8.09845	208	6.54115	212.095	6.39639	220.8	11.4943	0.409644	0.0117864	0.769	1.73327	0.0664933	0.147	2.0921	0.240778	0.022	0.787908	0.330558
___f:Solibacteraceae_(Subgroup_3)	213.121	4.04899	212.96	8.09845	208	6.54115	212.095	6.39639	220.8	11.4943	0.409644	0.0117864	0.744	1.73327	0.0664933	0.153	2.0921	0.240778	0.032	0.783609	0.380257
_____ASV10146	0.241758	0.0477597	0.32	0.111355	0.16	0.0748331	0.238095	0.0952381	0.25	0.0993399	0.482013	0.0172255	0.693	0.374935	0.0178652	0.84	0.833493	0.119145	0.624	0.771313	0.746759
_____ASV10844	0.461538	0.0686654	0.48	0.130639	0.48	0.10198	0.571429	0.18988	0.3	0.127733	0.470028	0.0137156	0.71	2.46399	0.0958666	0.058	1.71192	0.199817	0.086	0.775647	0.509135
_____ASV12186	0.428571	0.0885962	0.56	0.173973	0.32	0.138082	0.190476	0.0878052	0.65	0.274101	1.23451	0.0450741	0.329	0.217125	0.0105702	0.942	0.549444	0.0802447	0.898	0.663075	0.798308
_____ASV13807	0.197802	0.041989	0.32	0.095219	0.2	0.0816497	0.0952381	0.0656383	0.15	0.0819178	1.34446	0.0443252	0.278	1.60641	0.0706155	0.167	0.794654	0.104795	0.646	0.635957	0.751357
_____ASV1874	3.59341	0.257241	2.92	0.435584	3.76	0.569444	3.80952	0.546064	4	0.492042	0.812782	0.0286505	0.529	0.28433	0.0133635	0.879	0.877581	0.123739	0.574	0.732302	0.738414
_____ASV2658	2.42857	0.171286	2.52	0.365696	2.08	0.305068	2.28571	0.385097	2.9	0.29824	1.03211	0.0332924	0.407	0.785121	0.0337672	0.541	1.31392	0.169531	0.245	0.692978	0.635202
_____ASV2868	2.43956	0.192794	3.2	0.355903	2.24	0.436959	2.04762	0.355073	2.15	0.326666	2.19557	0.0667106	0.102	3.24338	0.131397	0.016	0.681293	0.082802	0.768	0.475453	0.774846
_____ASV3104	1.68132	0.163806	2.16	0.363685	1.68	0.363868	1.38095	0.188682	1.4	0.311195	1.7772	0.0545455	0.142	2.64886	0.108397	0.043	0.901601	0.110687	0.552	0.529826	0.735638
_____ASV8332	0.483516	0.0942325	0.36	0.151438	0.48	0.174356	0.714286	0.268531	0.4	0.152177	0.715701	0.0225446	0.572	1.70081	0.0714341	0.143	1.27398	0.160522	0.252	0.742399	0.637416
_____ASV9096	0.428571	0.0843605	0.16	0.0748331	0.28	0.122746	0.571429	0.176897	0.8	0.267542	3.7768	0.095098	0.014	3.54827	0.119125	0.017	1.88509	0.189862	0.045	0.213717	0.426695
_____ASV9232	0.461538	0.080152	0.28	0.122746	0.28	0.108321	0.619048	0.17561	0.75	0.227977	2.29598	0.0724823	0.09	1.26821	0.0533817	0.302	1.00571	0.126998	0.455	0.455031	0.709012
_____ASV9268	0.395604	0.0660764	0.44	0.130128	0.48	0.142829	0.380952	0.145997	0.25	0.0993399	0.506032	0.0174725	0.663	0.793215	0.036518	0.551	0.932827	0.128836	0.516	0.765883	0.726783
_____ASV9797	0.461538	0.0770451	0.48	0.154056	0.4	0.11547	0.380952	0.145997	0.6	0.210263	0.30936	0.0102393	0.817	0.340343	0.0150197	0.867	1.44581	0.191415	0.162	0.796167	0.581288
_____ASV9996	0.241758	0.052625	0.16	0.0945163	0.24	0.087178	0.238095	0.0952381	0.35	0.15	0.324707	0.0111305	0.823	0.929189	0.0424684	0.48	0.985613	0.135142	0.476	0.796927	0.715352
____g:AKIW659	1.65934	0.138207	1.52	0.183666	1.4	0.270801	2.14286	0.332993	1.65	0.318508	0.884568	0.0332672	0.472	0.411747	0.0206469	0.809	0.372382	0.0560188	0.977	0.715071	0.811978
_____ASV10586	0.384615	0.0639926	0.36	0.127541	0.28	0.0916515	0.666667	0.173663	0.25	0.0993399	2.01033	0.0692278	0.127	0.128627	0.00590588	0.976	0.797724	0.109882	0.661	0.511506	0.753702
_____ASV4089	1.27473	0.1201	1.16	0.16	1.12	0.253772	1.47619	0.281315	1.4	0.275299	0.315651	0.0120352	0.838	0.475553	0.0241759	0.754	0.402748	0.061424	0.955	0.799786	0.808788
____g:Bryobacter	107.165	2.19525	102.08	4.36154	102.28	3.81467	112.905	3.70129	113.6	5.33282	2.90747	0.0776623	0.044	1.03867	0.0369922	0.363	2.3696	0.253179	0.02	0.342824	0.321344
_____ASV10121	0.340659	0.0702686	0.32	0.111355	0.56	0.142361	0.047619	0.047619	0.4	0.210263	2.32562	0.0763406	0.078	0.483487	0.0211612	0.774	0.956704	0.125619	0.496	0.430356	0.720652
_____ASV10342	0.252747	0.0596968	0.4	0.141421	0.16	0.0748331	0.190476	0.131277	0.25	0.12301	0.838128	0.0287362	0.488	0.885541	0.0404824	0.503	0.870189	0.119342	0.579	0.720382	0.739713
_____ASV10394	0.318681	0.0560811	0.16	0.0748331	0.4	0.129099	0.333333	0.105409	0.4	0.133771	1.53547	0.0434021	0.208	0.783876	0.0295429	0.534	2.28265	0.258088	0.013	0.593015	0.27424
_____ASV10419	0.296703	0.0634662	0.28	0.122746	0.28	0.108321	0.285714	0.122336	0.35	0.166623	0.209218	0.00626736	0.891	1.39081	0.0555512	0.249	1.91295	0.229219	0.052	0.806839	0.440412
_____ASV10438	0.538462	0.0831429	0.36	0.127541	0.6	0.182574	0.666667	0.173663	0.55	0.184605	0.59214	0.0178561	0.632	3.38151	0.13596	0.008	1.09856	0.13251	0.386	0.758599	0.687037
_____ASV10723	0.318681	0.0582176	0.28	0.108321	0.4	0.129099	0.428571	0.13041	0.15	0.0819178	0.709057	0.025864	0.562	0.609397	0.0296383	0.663	0.556653	0.0812192	0.864	0.740316	0.793433
_____ASV12077	0.373626	0.0775831	0.36	0.127541	0.28	0.108321	0.47619	0.190476	0.4	0.210263	1.15891	0.0391259	0.336	0.627275	0.0282365	0.637	0.98954	0.133631	0.434	0.668022	0.704188
_____ASV12120	0.230769	0.0520095	0.32	0.111355	0.2	0.1	0.238095	0.11761	0.15	0.0819178	0.346419	0.0111099	0.808	1.69437	0.0724529	0.164	1.22722	0.157431	0.276	0.79556	0.649775
_____ASV12553	0.296703	0.0653618	0.36	0.172047	0.16	0.0945163	0.47619	0.131277	0.2	0.0917663	0.436752	0.0159937	0.761	0.50873	0.0248394	0.737	0.631492	0.0925002	0.82	0.78719	0.784455
_____ASV12965	0.241758	0.0502513	0.36	0.127541	0.2	0.0816497	0.238095	0.0952381	0.15	0.0819178	1.18805	0.0320661	0.351	3.84982	0.138544	0.009	1.76558	0.190615	0.055	0.67372	0.4489
_____ASV13199	0.274725	0.0542817	0.24	0.104563	0.28	0.108321	0.333333	0.125988	0.25	0.0993399	0.853009	0.0278994	0.475	1.1351	0.0495008	0.354	1.13533	0.148533	0.318	0.716142	0.665155
_____ASV13501	0.197802	0.0499567	0.36	0.127541	0.08	0.0553775	0.190476	0.0878052	0.15	0.109424	0.135756	0.00477383	0.923	0.220226	0.0103256	0.934	1.08537	0.152668	0.39	0.811617	0.689604
_____ASV1380	3.92308	0.279643	2.84	0.430813	4.04	0.498264	4.90476	0.726717	4.1	0.53262	1.65714	0.0514427	0.161	1.31279	0.0543372	0.266	1.28478	0.159534	0.242	0.548899	0.633628
_____ASV1388	4.54945	0.306329	3.56	0.479861	4.44	0.680882	5.2381	0.624518	5.2	0.618147	2.35584	0.0734964	0.071	2.31691	0.0963759	0.069	0.73552	0.0917857	0.715	0.417062	0.763499
_____ASV14015	0.274725	0.0664207	0.36	0.172047	0.24	0.104563	0.238095	0.13636	0.25	0.0993399	2.48104	0.0739925	0.057	0.901451	0.0358455	0.453	1.54534	0.184348	0.134	0.385244	0.556645
_____ASV14306	0.252747	0.0554555	0.08	0.0553775	0.2	0.1	0.428571	0.147542	0.35	0.131289	0.224376	0.00698398	0.902	0.581277	0.0241239	0.718	1.8653	0.232239	0.048	0.809243	0.43273
_____ASV1440	4.81319	0.28168	5.48	0.577697	4.84	0.47847	3.57143	0.505076	5.25	0.644307	1.66634	0.054249	0.158	0.360024	0.0156278	0.846	1.22585	0.159635	0.249	0.54562	0.635573
_____ASV15168	0.296703	0.0552373	0.44	0.142361	0.2	0.0816497	0.142857	0.0782461	0.4	0.11239	1.89345	0.0630953	0.142	1.89	0.0839738	0.124	0.482302	0.0642869	0.912	0.529826	0.800864
_____ASV15592	0.307692	0.0657303	0.12	0.0663325	0.32	0.170489	0.380952	0.12866	0.45	0.135239	2.18133	0.0733333	0.107	0.494547	0.022168	0.742	0.809517	0.108859	0.626	0.48401	0.746862
_____ASV15736	0.252747	0.0673833	0.36	0.172047	0.28	0.147422	0.142857	0.0782461	0.2	0.0917663	1.0688	0.0369357	0.366	0.480334	0.0221326	0.785	0.890209	0.123056	0.534	0.679541	0.730894
_____ASV15851	0.197802	0.0499567	0.2	0.1	0.28	0.0916515	0.0952381	0.0952381	0.2	0.11698	0.648464	0.020716	0.585	1.79307	0.076376	0.131	1.14917	0.146846	0.339	0.746475	0.672743
_____ASV1627	3.71429	0.294966	4.04	0.638957	3.12	0.60641	3.85714	0.426981	3.9	0.644409	0.528485	0.0190824	0.694	0.286414	0.013789	0.89	0.779447	0.112577	0.675	0.771313	0.756863
_____ASV16271	0.263736	0.0641183	0.24	0.119443	0.4	0.152753	0.142857	0.104328	0.25	0.12301	0.592191	0.0204276	0.63	0.608017	0.0279647	0.675	0.980053	0.135227	0.475	0.757716	0.715154
_____ASV16631	0.307692	0.0598988	0.44	0.130128	0.28	0.0916515	0.285714	0.156492	0.2	0.0917663	0.757261	0.0257748	0.526	0.847902	0.03848	0.489	0.956346	0.130204	0.497	0.731459	0.721165
_____ASV1714	3.67033	0.242119	3.04	0.488126	3.6	0.4	4.04762	0.587473	4.15	0.454654	1.36414	0.046519	0.254	0.404773	0.0184045	0.803	0.938443	0.128009	0.505	0.625332	0.722265
_____ASV1790	3.75824	0.223383	3.4	0.420317	3.64	0.419841	3.61905	0.433569	4.5	0.520627	0.998388	0.0328255	0.401	0.750537	0.032902	0.561	1.18731	0.156148	0.307	0.690159	0.661074
_____ASV18384	0.197802	0.0648465	0.12	0.0879394	0.36	0.190438	0.142857	0.104328	0.15	0.0819178	1.37381	0.0433209	0.28	1.88185	0.0791215	0.104	1.0407	0.131267	0.429	0.637033	0.703459
_____ASV1901	3.49451	0.217867	3.12	0.429418	3	0.391578	4.19048	0.428836	3.85	0.477245	1.66795	0.0508993	0.177	1.83362	0.0746067	0.124	1.24754	0.15228	0.272	0.567685	0.649246
_____ASV2008	3.04396	0.215918	2.88	0.343123	2.84	0.359073	3.33333	0.464621	3.2	0.60524	0.293392	0.00910756	0.831	1.07	0.044287	0.371	1.70686	0.211939	0.075	0.798443	0.489117
_____ASV20111	0.21978	0.058056	0.2	0.1	0.08	0.08	0.285714	0.101015	0.35	0.181731	0.987071	0.0336425	0.421	1.09356	0.0496959	0.363	0.807047	0.110027	0.654	0.697473	0.75249
_____ASV2440	2.89011	0.199787	3.08	0.468757	2.88	0.352704	2.80952	0.394118	2.75	0.376095	0.10426	0.00370325	0.962	0.80278	0.038019	0.515	0.828092	0.117653	0.638	0.818509	0.749122
_____ASV2498	2.51648	0.198506	2.2	0.4	2.72	0.339215	2.57143	0.428571	2.6	0.449561	0.337012	0.011732	0.814	0.939257	0.0435964	0.451	0.867449	0.12079	0.568	0.796167	0.737541
_____ASV3008	2.74725	0.202905	2.4	0.374166	2.64	0.350619	2.66667	0.432784	3.4	0.483409	1.39912	0.0431558	0.255	0.743235	0.0305666	0.601	1.59088	0.196283	0.117	0.625841	0.539358
_____ASV3326	1.91209	0.181332	1.68	0.330252	2.24	0.379825	1.66667	0.251976	2.05	0.472814	1.06918	0.034152	0.378	1.16462	0.0496007	0.33	1.25445	0.16028	0.259	0.683287	0.642519
_____ASV3427	1.56044	0.157211	1.04	0.241385	1.84	0.324962	1.7619	0.407692	1.65	0.254176	1.61043	0.0483301	0.195	0.952467	0.0381121	0.418	1.69364	0.203308	0.083	0.581383	0.503845
_____ASV3439	1.40659	0.123025	1.4	0.223607	1.32	0.256385	1.47619	0.263846	1.45	0.256238	0.0466155	0.00161332	0.985	1.43157	0.0660606	0.238	0.81802	0.113244	0.631	0.820828	0.747543
_____ASV3895	1.23077	0.137194	1	0.191485	0.84	0.179629	1.47619	0.349278	1.75	0.36183	2.46931	0.0765842	0.064	0.710718	0.02939	0.583	1.28988	0.160019	0.224	0.399587	0.621386
_____ASV4242	1.75824	0.179771	1.96	0.302655	1.4	0.264575	1.90476	0.497157	1.8	0.394702	0.670399	0.0208116	0.569	1.21961	0.0504815	0.313	1.5624	0.19401	0.122	0.741665	0.545452
_____ASV4251	1.45055	0.133757	1.6	0.223607	1.48	0.245764	1.2381	0.300038	1.45	0.328273	0.35148	0.0104277	0.778	3.77911	0.149492	0.005	1.16234	0.137937	0.311	0.790268	0.661808
_____ASV450	12.7363	0.388741	12.16	0.729566	12.2	0.69282	14.3333	0.966913	12.45	0.662829	2.07203	0.0667008	0.104	0.742482	0.0318683	0.579	1.08399	0.139578	0.371	0.478086	0.681271
_____ASV4742	1.24176	0.126318	1.04	0.195619	1.24	0.26	1.28571	0.208656	1.45	0.351501	0.657595	0.0224018	0.606	0.569994	0.02589	0.699	1.06759	0.145475	0.42	0.750031	0.700789
_____ASV4871	1.31868	0.137906	1.4	0.251661	1.24	0.26	1.28571	0.301921	1.35	0.318508	0.0644316	0.00215333	0.975	0.945638	0.0421381	0.455	1.23247	0.164759	0.265	0.819143	0.644784
_____ASV5564	0.824176	0.112246	0.44	0.130128	0.72	0.187261	1.33333	0.318728	0.9	0.228266	3.16481	0.0942408	0.031	0.250336	0.00993924	0.898	1.60423	0.191081	0.116	0.299815	0.538261
_____ASV6066	0.736264	0.0986294	0.56	0.173973	0.84	0.205589	0.904762	0.247894	0.65	0.15	0.968418	0.0323658	0.407	0.354009	0.0157753	0.826	1.20347	0.160887	0.298	0.692978	0.656274
_____ASV6108	0.725275	0.0938473	0.6	0.2	0.72	0.135647	0.619048	0.188682	1	0.229416	1.46054	0.0511751	0.239	0.284951	0.0133123	0.88	0.75824	0.10627	0.693	0.613911	0.759475
_____ASV6143	0.747253	0.104354	0.96	0.234379	0.48	0.154056	0.52381	0.148309	1.05	0.26631	1.33163	0.0413504	0.266	0.556708	0.0230495	0.692	1.61576	0.200693	0.105	0.630441	0.52822
_____ASV6228	0.857143	0.121621	0.48	0.142829	1.08	0.257682	0.809524	0.177537	1.1	0.362012	1.5269	0.054056	0.209	0.846505	0.0399578	0.503	0.481103	0.0681288	0.937	0.593159	0.805971
_____ASV6441	0.835165	0.109682	1	0.244949	0.68	0.197653	0.761905	0.194015	0.9	0.239517	0.452303	0.0150004	0.713	0.415852	0.0183887	0.807	1.36984	0.18172	0.202	0.77604	0.607567
_____ASV6487	0.538462	0.0786139	0.68	0.189033	0.28	0.0916515	0.761905	0.152827	0.45	0.169752	1.76052	0.0585147	0.158	1.19638	0.053019	0.324	0.766096	0.101852	0.706	0.54562	0.762311
_____ASV6520	0.637363	0.0863257	0.6	0.129099	0.4	0.11547	0.761905	0.238095	0.85	0.208693	1.4115	0.0482895	0.224	0.576451	0.026295	0.688	0.845796	0.115744	0.615	0.603292	0.745807
_____ASV6889	0.472527	0.0846463	0.28	0.147422	0.48	0.16452	0.571429	0.18988	0.6	0.183533	0.848426	0.0298409	0.482	0.177832	0.00833964	0.952	0.91985	0.129412	0.511	0.717816	0.725043
_____ASV7098	0.637363	0.0904695	0.84	0.213542	0.48	0.130639	0.47619	0.131277	0.75	0.227977	0.919714	0.0297596	0.412	0.508694	0.0219467	0.749	1.41004	0.182501	0.192	0.694734	0.601853
_____ASV7123	0.395604	0.0714051	0.44	0.164114	0.32	0.111355	0.52381	0.163577	0.3	0.127733	0.654859	0.02305	0.587	0.719737	0.0337781	0.569	0.782299	0.110143	0.656	0.746992	0.752922
_____ASV7454	0.681319	0.0986838	1	0.208167	0.28	0.135647	0.809524	0.202591	0.65	0.220943	3.30197	0.0877769	0.027	2.15812	0.0764928	0.086	1.9429	0.206595	0.052	0.284835	0.440412
_____ASV7462	0.681319	0.105847	0.76	0.26	0.44	0.173973	0.47619	0.163577	1.1	0.203909	2.33776	0.0770369	0.066	1.16796	0.0513174	0.33	0.696069	0.0917511	0.754	0.403997	0.771374
_____ASV7763	0.516484	0.0802357	0.28	0.0916515	0.32	0.125433	0.714286	0.208656	0.85	0.195677	3.28272	0.102599	0.035	0.368564	0.0153589	0.85	1.13872	0.142359	0.333	0.314177	0.669523
_____ASV791	8.35165	0.339638	8.32	0.677545	7.76	0.641041	8.85714	0.641003	8.6	0.786063	0.387488	0.0127177	0.784	1.848	0.0808709	0.111	0.987552	0.12965	0.484	0.790946	0.717989
_____ASV7971	0.604396	0.0868371	0.36	0.16207	0.52	0.130639	0.952381	0.212426	0.65	0.181731	1.95894	0.0689116	0.127	0.496204	0.023274	0.733	0.5349	0.0752669	0.876	0.511506	0.794709
_____ASV8163	0.593407	0.0826574	0.56	0.153623	0.8	0.173205	0.52381	0.148309	0.45	0.184605	0.984567	0.0344505	0.382	1.70486	0.0795388	0.175	0.413691	0.0579012	0.954	0.684329	0.808495
_____ASV8171	0.626374	0.094602	0.36	0.113725	0.88	0.185472	0.571429	0.263416	0.7	0.179179	1.34846	0.0467966	0.281	0.58729	0.0271748	0.699	0.75431	0.104709	0.689	0.637469	0.75916
_____ASV8194	0.593407	0.0910903	0.52	0.154056	0.6	0.173205	0.761905	0.227876	0.5	0.184961	0.521378	0.0171225	0.677	2.28736	0.100159	0.067	0.802991	0.105484	0.641	0.769135	0.749334
_____ASV8225	0.681319	0.0896052	0.84	0.18868	0.64	0.181475	0.47619	0.163577	0.75	0.175844	1.13293	0.0349064	0.311	2.17679	0.0894245	0.087	1.18857	0.146483	0.293	0.655068	0.655384
_____ASV8324	0.373626	0.0791412	0.2	0.1	0.36	0.113725	0.52381	0.245134	0.45	0.169752	0.748934	0.0262903	0.53	1.53656	0.0719184	0.192	0.505671	0.0710036	0.91	0.732672	0.800625
_____ASV8838	0.472527	0.073862	0.56	0.164114	0.44	0.153623	0.47619	0.131277	0.4	0.133771	0.239746	0.00790148	0.877	0.402596	0.0176916	0.815	1.47467	0.194407	0.142	0.805174	0.563065
_____ASV9083	0.516484	0.0771321	0.52	0.130639	0.64	0.151438	0.619048	0.212426	0.25	0.0993399	1.5215	0.0514339	0.22	0.435341	0.0196222	0.786	0.953244	0.128897	0.529	0.600066	0.729436
_____ASV9138	0.494505	0.0817597	0.44	0.116619	0.48	0.192527	0.380952	0.17561	0.7	0.163836	0.563064	0.018346	0.658	0.700816	0.0304458	0.635	1.38179	0.180089	0.171	0.764052	0.587058
_____ASV9623	0.362637	0.0724868	0.32	0.125433	0.24	0.087178	0.619048	0.223353	0.3	0.127733	1.31613	0.0437011	0.278	0.81265	0.0359778	0.511	1.0126	0.13449	0.438	0.635957	0.704966
_____ASV983	7.34066	0.359494	8.04	0.628437	6.08	0.608057	7.90476	0.576957	7.45	1.0272	1.79529	0.0528835	0.143	1.65474	0.0649912	0.177	1.56991	0.184979	0.117	0.529826	0.539358
_____ASV9871	0.472527	0.073862	0.48	0.142829	0.44	0.142361	0.52381	0.190476	0.45	0.114133	0.109454	0.00387133	0.96	0.628721	0.02965	0.671	0.914645	0.129402	0.537	0.818188	0.731691
_____ASV989	6.40659	0.316412	5.96	0.756042	7.08	0.574224	6.2381	0.452005	6.3	0.680944	0.649403	0.0207469	0.589	3.25197	0.138524	0.012	0.662296	0.0846352	0.786	0.747127	0.778131
____g:Candidatus_Solibacter	68.6374	1.89347	72.12	3.6857	69.04	2.983	63.1905	3.48645	69.5	5.08429	0.835036	0.0244898	0.474	1.49507	0.0584627	0.229	1.90055	0.222956	0.06	0.715858	0.461037
_____ASV10212	0.307692	0.0657303	0.44	0.142361	0.16	0.0748331	0.190476	0.111677	0.45	0.184605	1.35573	0.0473799	0.27	0.243621	0.0113521	0.911	0.81669	0.114167	0.619	0.632422	0.746203
_____ASV10710	0.43956	0.0800012	0.64	0.207204	0.44	0.142361	0.333333	0.125988	0.3	0.127733	0.917102	0.0277015	0.459	2.4683	0.0994082	0.057	1.30792	0.158026	0.211	0.709209	0.612355
_____ASV11198	0.384615	0.0793275	0.48	0.174356	0.6	0.182574	0.238095	0.11761	0.15	0.109424	1.76461	0.0570242	0.161	1.74192	0.0750548	0.143	0.797759	0.10312	0.642	0.548899	0.749617
_____ASV11682	0.428571	0.0767834	0.56	0.183303	0.56	0.142361	0.190476	0.111677	0.35	0.15	1.34615	0.0493181	0.278	0.73062	0.0356898	0.586	0.327063	0.0479297	0.988	0.635957	0.813517
_____ASV11827	0.516484	0.084678	0.44	0.116619	0.4	0.129099	0.761905	0.257319	0.5	0.170139	0.847437	0.030452	0.491	0.509658	0.0244189	0.727	0.658737	0.0946849	0.794	0.721755	0.778935
_____ASV12262	0.593407	0.0975625	0.72	0.212289	0.6	0.2	0.47619	0.190476	0.55	0.169752	0.198735	0.00681788	0.885	0.582328	0.0266368	0.691	1.12681	0.154627	0.328	0.806199	0.668809
_____ASV12284	0.241758	0.0591776	0.4	0.163299	0.12	0.0663325	0.238095	0.11761	0.2	0.0917663	1.12569	0.0382097	0.364	1.39029	0.0629211	0.256	0.70371	0.0955449	0.77	0.678348	0.774966
_____ASV12497	0.285714	0.0703831	0.32	0.149666	0.16	0.0945163	0.190476	0.111677	0.5	0.19868	1.80194	0.0547063	0.141	1.2846	0.052	0.299	1.43924	0.174779	0.152	0.528292	0.572704
_____ASV1256	5.91209	0.300853	6.04	0.604097	5.48	0.52	6.09524	0.568644	6.1	0.757072	0.269983	0.00978457	0.862	0.810037	0.0391426	0.533	0.643995	0.0933574	0.794	0.802361	0.778935
_____ASV12665	0.351648	0.0632332	0.24	0.104563	0.4	0.11547	0.238095	0.11761	0.55	0.169752	1.08719	0.0374551	0.374	0.406762	0.0186846	0.784	0.932572	0.128513	0.532	0.682224	0.730584
_____ASV13022	0.252747	0.0554555	0.2	0.1	0.08	0.0553775	0.571429	0.147542	0.2	0.11698	2.4457	0.081707	0.082	0.493607	0.0219875	0.743	0.790521	0.10564	0.64	0.4398	0.749334
_____ASV13830	0.362637	0.0757808	0.4	0.129099	0.36	0.113725	0.380952	0.17561	0.3	0.206474	0.350092	0.0104197	0.806	2.66381	0.10571	0.035	1.5076	0.179482	0.137	0.795113	0.559393
_____ASV14046	0.252747	0.0576152	0.32	0.111355	0.28	0.108321	0.285714	0.156492	0.1	0.0688247	0.389748	0.0128157	0.772	0.799926	0.035071	0.541	1.32217	0.173903	0.203	0.788556	0.607567
_____ASV15050	0.263736	0.0621848	0.44	0.142361	0.2	0.1	0.142857	0.0782461	0.25	0.160181	1.30222	0.0470484	0.281	0.0593969	0.0028613	0.998	0.657554	0.0950281	0.792	0.637469	0.778935
_____ASV15183	0.318681	0.0602784	0.2	0.0816497	0.4	0.129099	0.190476	0.0878052	0.5	0.170139	2.07367	0.0598506	0.113	0.44883	0.0172723	0.763	2.07717	0.239806	0.029	0.492428	0.367268
_____ASV1573	4.07692	0.236081	4.24	0.484011	4.44	0.412634	3.42857	0.554511	4.1	0.434681	1.04224	0.0329645	0.378	0.416946	0.0175832	0.802	1.58804	0.20091	0.105	0.683287	0.52822
_____ASV16147	0.263736	0.0621848	0.52	0.154056	0.24	0.132665	0.047619	0.047619	0.2	0.0917663	2.95973	0.08582	0.042	1.38287	0.0534632	0.234	1.50435	0.17448	0.134	0.336151	0.556645
_____ASV17528	0.32967	0.0699816	0.28	0.108321	0.2	0.1	0.619048	0.212426	0.25	0.12301	1.76709	0.0609952	0.15	0.469963	0.0216292	0.767	0.727652	0.100466	0.748	0.536533	0.76991
_____ASV1785	2.73626	0.196325	2.68	0.303974	2.64	0.461447	2.90476	0.441344	2.75	0.36183	0.251839	0.00811638	0.869	0.815474	0.0350419	0.527	1.50568	0.194103	0.137	0.803587	0.559393
_____ASV17954	0.274725	0.0645562	0.28	0.108321	0.2	0.1	0.333333	0.173663	0.3	0.146898	0.132572	0.00429504	0.956	1.94077	0.0838357	0.113	1.11984	0.145121	0.371	0.817568	0.681271
_____ASV19257	0.241758	0.052625	0.32	0.125433	0.12	0.0663325	0.238095	0.0952381	0.3	0.127733	0.878107	0.0260917	0.459	0.363378	0.0143964	0.846	2.15634	0.25629	0.021	0.709209	0.327822
_____ASV2110	2.8022	0.214391	3.28	0.50173	2.84	0.274955	2.2381	0.40181	2.75	0.512348	1.01416	0.0310046	0.415	1.29435	0.0527608	0.265	1.57583	0.192704	0.118	0.695723	0.540774
_____ASV2368	2.56044	0.199639	2.44	0.337046	3	0.483046	2.28571	0.378863	2.45	0.366168	0.416439	0.013045	0.732	1.05074	0.043886	0.391	1.60979	0.201707	0.098	0.780901	0.519422
_____ASV2586	2.37363	0.202938	2.8	0.391578	1.84	0.394462	2.38095	0.36824	2.5	0.467355	1.0204	0.0347035	0.403	0.634734	0.0287828	0.656	0.967506	0.131618	0.5	0.6913	0.721165
_____ASV2608	1.84615	0.156209	1.8	0.282843	1.64	0.250865	2.2381	0.39584	1.75	0.33931	1.02845	0.0308615	0.417	3.85542	0.154257	0.013	0.872268	0.104699	0.59	0.696351	0.741377
_____ASV2758	2.34066	0.190891	2.76	0.401165	2.56	0.346795	1.47619	0.281315	2.45	0.444114	1.74237	0.0601069	0.169	0.819958	0.0377149	0.515	0.6214	0.0857461	0.816	0.559999	0.783662
_____ASV2874	2	0.183575	1.76	0.370945	2.16	0.298217	2.04762	0.341399	2.05	0.483817	0.236561	0.00755656	0.872	1.89088	0.0805351	0.108	1.22024	0.155914	0.294	0.804129	0.655545
_____ASV2977	2.13187	0.214953	2.8	0.439697	1.92	0.403815	1.57143	0.417312	2.15	0.436945	1.3034	0.0427308	0.256	1.9608	0.0857106	0.099	0.729539	0.095669	0.726	0.626552	0.765761
_____ASV3013	1.79121	0.143663	1.72	0.22745	2.12	0.357398	1.57143	0.254216	1.7	0.281911	0.816809	0.0263194	0.479	1.4088	0.0605261	0.246	1.16815	0.150561	0.31	0.717339	0.661808
_____ASV3616	1.9011	0.172644	1.8	0.294392	1.96	0.343899	1.71429	0.352831	2.15	0.418487	0.388612	0.0134498	0.74	1.17156	0.0540631	0.333	0.819052	0.113389	0.628	0.782972	0.747033
_____ASV3700	1.67033	0.152356	1.48	0.283549	1.88	0.333267	1.57143	0.33503	1.75	0.260314	0.418178	0.0128368	0.756	1.63851	0.0670629	0.195	1.57677	0.193608	0.13	0.785541	0.553359
_____ASV3834	1.14286	0.141137	1.4	0.305505	1.12	0.307246	0.857143	0.221313	1.15	0.264326	0.453692	0.0139541	0.715	1.29114	0.0529482	0.311	1.66784	0.205189	0.108	0.776076	0.528246
_____ASV3844	1.23077	0.145823	1.4	0.369685	1.04	0.248193	1.28571	0.301921	1.2	0.2	0.357157	0.0130878	0.806	1.35735	0.0663195	0.261	0.363888	0.0533381	0.968	0.795113	0.810723
_____ASV4043	1.61538	0.147233	1.64	0.222711	1.92	0.288213	0.904762	0.275203	1.95	0.366168	2.14069	0.060961	0.113	0.960326	0.0364632	0.453	2.007	0.228615	0.036	0.492428	0.397617
_____ASV4113	1.34066	0.150067	1.24	0.210396	1.24	0.301552	1.52381	0.362656	1.4	0.350939	0.253125	0.00856462	0.862	1.00094	0.0451564	0.414	1.07509	0.145505	0.38	0.802361	0.684907
_____ASV4188	1.0989	0.125069	1.68	0.262805	0.92	0.199332	0.714286	0.219771	1	0.280976	3.86149	0.102006	0.011	2.82314	0.0994353	0.044	1.64081	0.173376	0.117	0.190634	0.539358
_____ASV4308	1.08791	0.123688	0.88	0.202649	1.64	0.30485	0.619048	0.17561	1.15	0.220943	3.4225	0.103935	0.021	0.0774291	0.00313517	0.993	1.43422	0.174218	0.19	0.254903	0.599512
_____ASV4428	1.10989	0.141033	1.24	0.272519	0.8	0.163299	1.14286	0.241875	1.3	0.441886	0.739666	0.0219131	0.512	0.199099	0.00786461	0.937	2.27067	0.269081	0.019	0.728479	0.315533
_____ASV4440	1.2967	0.144491	1.08	0.251131	1.04	0.186905	1.7619	0.33739	1.4	0.386618	1.35702	0.039661	0.257	2.27111	0.0885024	0.069	1.54091	0.180142	0.133	0.62685	0.555761
_____ASV5771	0.923077	0.133727	1.04	0.302655	1	0.191485	0.666667	0.210819	0.95	0.358909	0.437566	0.0145166	0.743	2.13102	0.0942642	0.08	0.799236	0.106061	0.658	0.783547	0.75341
_____ASV5845	1.01099	0.101868	1	0.173205	0.96	0.186905	0.904762	0.247894	1.2	0.224781	0.279438	0.0106788	0.839	0.30831	0.0157096	0.887	0.452573	0.0691809	0.928	0.799988	0.804482
_____ASV5856	1.14286	0.114377	1.6	0.223607	1	0.2	0.714286	0.196915	1.2	0.267542	2.20137	0.072922	0.106	0.824038	0.0363958	0.506	0.805311	0.106706	0.619	0.481959	0.746203
_____ASV5906	0.945055	0.118355	0.96	0.168127	0.96	0.248193	0.619048	0.17561	1.25	0.33931	1.33351	0.0410259	0.255	2.17668	0.0892886	0.077	1.1504	0.14157	0.316	0.625841	0.663969
_____ASV6145	0.879121	0.106945	0.8	0.23094	1.12	0.233238	0.714286	0.140456	0.85	0.220943	0.601204	0.0215736	0.638	0.260889	0.0124823	0.902	0.81296	0.116689	0.646	0.760564	0.751357
_____ASV6167	0.615385	0.0921447	1	0.223607	0.64	0.172047	0.333333	0.105409	0.4	0.168585	2.6572	0.090767	0.05	0.295882	0.013476	0.869	0.639158	0.0873316	0.788	0.360875	0.7785
_____ASV6468	0.483516	0.0722272	0.48	0.117189	0.52	0.142829	0.47619	0.177537	0.45	0.153469	0.0368231	0.00133831	0.997	0.238246	0.0115452	0.913	0.873385	0.12697	0.591	0.824321	0.741377
_____ASV6617	0.769231	0.115973	0.68	0.2498	0.96	0.241385	0.190476	0.0878052	1.25	0.239242	2.3844	0.0667846	0.084	3.02907	0.113122	0.021	1.40324	0.157214	0.179	0.443076	0.593069
_____ASV7483	0.659341	0.131878	0.56	0.142361	0.64	0.172047	1.14286	0.484452	0.3	0.127733	1.664	0.0543959	0.192	0.515505	0.0224691	0.773	1.14312	0.149474	0.35	0.579819	0.674006
_____ASV758	8.21978	0.342298	7.6	0.591608	8.08	0.621611	9.2381	0.661545	8.1	0.891185	0.995093	0.0305555	0.38	0.991394	0.0405892	0.433	1.64579	0.202143	0.087	0.68418	0.510369
_____ASV7882	0.659341	0.0953367	0.68	0.189033	0.92	0.22301	0.380952	0.108588	0.6	0.197351	1.33615	0.0457711	0.266	0.414843	0.0189478	0.801	0.909011	0.124556	0.535	0.630441	0.731116
_____ASV9202	0.494505	0.0889137	0.76	0.175879	0.52	0.16452	0.238095	0.13636	0.4	0.222427	1.62796	0.0441955	0.2	2.91828	0.105633	0.035	1.91243	0.207673	0.056	0.585919	0.451104
_____ASV9206	0.384615	0.0777731	0.24	0.104563	0.64	0.222711	0.285714	0.101015	0.35	0.131289	1.50244	0.0480989	0.243	1.29584	0.0553129	0.281	1.0849	0.138928	0.372	0.61585	0.682093
_____ASV9421	0.538462	0.0816612	0.44	0.116619	0.52	0.192527	0.666667	0.173663	0.55	0.169752	0.331067	0.0109624	0.809	2.00045	0.0883197	0.109	0.883774	0.117056	0.569	0.79556	0.737626
_____ASV9490	0.340659	0.0609645	0.32	0.111355	0.56	0.130128	0.285714	0.122336	0.15	0.109424	1.85232	0.0589541	0.133	0.28221	0.0119759	0.883	1.3811	0.175826	0.173	0.520702	0.588198
_____ASV9604	0.395604	0.0747468	0.6	0.182574	0.28	0.108321	0.333333	0.125988	0.35	0.166623	0.927635	0.0307612	0.431	0.756345	0.0334414	0.554	1.13831	0.150989	0.351	0.699806	0.674006
____g:Elev-16S-1166	0.571429	0.0829005	0.56	0.153623	0.44	0.142361	0.52381	0.163577	0.8	0.212751	0.869078	0.0271404	0.489	3.97629	0.165567	0.008	0.546014	0.0682059	0.884	0.721077	0.796328
_____ASV10354	0.351648	0.0705354	0.28	0.135647	0.36	0.113725	0.333333	0.125988	0.45	0.198348	0.249168	0.00811309	0.868	3.24935	0.141068	0.023	0.615885	0.0802146	0.821	0.803587	0.784855
_____ASV15365	0.21978	0.0463627	0.28	0.0916515	0.08	0.0553775	0.190476	0.0878052	0.35	0.131289	1.5605	0.0531856	0.215	1.16071	0.0527463	0.348	0.64147	0.0874514	0.801	0.598183	0.779913
____g:Paludibaculum	12.8901	0.53804	12.84	1.01107	13.12	1.06352	12.5714	1.09886	13	1.22259	0.261163	0.00847834	0.846	1.22453	0.0530038	0.306	1.31076	0.170209	0.232	0.800073	0.626469
_____ASV11304	0.406593	0.0680767	0.6	0.152753	0.4	0.129099	0.142857	0.0782461	0.45	0.153469	2.35341	0.064143	0.07	0.767686	0.0278981	0.545	2.41158	0.262914	0.012	0.415585	0.268822
_____ASV11837	0.307692	0.0657303	0.44	0.183303	0.16	0.0748331	0.238095	0.0952381	0.4	0.133771	1.29256	0.0408961	0.284	1.04973	0.0442843	0.366	1.31175	0.166013	0.211	0.638765	0.612355
_____ASV12220	0.340659	0.0702686	0.32	0.125433	0.44	0.173973	0.190476	0.0878052	0.4	0.152177	0.59899	0.0198188	0.609	1.44804	0.0638818	0.219	1.00672	0.133238	0.443	0.750523	0.706268
_____ASV12664	0.252747	0.0636562	0.36	0.172047	0.12	0.0879394	0.333333	0.125988	0.2	0.0917663	0.706	0.0253536	0.568	0.453712	0.0217247	0.798	0.717138	0.103014	0.755	0.74125	0.771599
_____ASV1678	3.9011	0.238563	3.76	0.451959	4.36	0.468615	3.95238	0.527691	3.45	0.472814	0.848157	0.0290845	0.473	1.3379	0.0611712	0.264	0.715795	0.0981823	0.708	0.715213	0.762447
_____ASV2247	2.54945	0.231396	2.32	0.52192	2.56	0.332064	2.2381	0.501924	3.15	0.493511	1.05443	0.0304018	0.39	1.98777	0.0764164	0.101	1.82792	0.210813	0.053	0.686599	0.442065
_____ASV3433	1.34066	0.132801	1.64	0.299333	1.48	0.306159	1.2381	0.194015	0.9	0.176218	1.05874	0.0380605	0.372	0.250246	0.0119948	0.911	0.689527	0.0991513	0.764	0.681647	0.773653
_____ASV4550	1.07692	0.122281	1.16	0.221209	1.16	0.262552	1.14286	0.221313	0.8	0.277204	0.470336	0.0160876	0.692	0.920621	0.0419858	0.447	0.967861	0.132421	0.471	0.771313	0.713607
_____ASV5611	0.846154	0.12494	0.88	0.194251	0.84	0.221209	0.952381	0.334352	0.7	0.272416	0.289529	0.0101384	0.826	0.0792013	0.00369783	0.991	1.12398	0.157433	0.331	0.797318	0.669313
_____ASV6516	0.923077	0.105097	0.84	0.18868	0.8	0.182574	1	0.267261	1.1	0.21643	0.287757	0.00965958	0.829	0.767889	0.0343692	0.558	1.20289	0.161517	0.3	0.798107	0.657748
_____ASV8635	0.56044	0.0829976	0.24	0.087178	0.64	0.16207	0.714286	0.196915	0.7	0.206474	2.11849	0.0640203	0.098	1.78204	0.0718039	0.135	1.23241	0.148973	0.282	0.46861	0.649775
_____ASV9058	0.384615	0.09081	0.28	0.108321	0.16	0.0945163	0.428571	0.147542	0.75	0.331464	1.48288	0.0535203	0.216	0.754663	0.0363166	0.56	0.387763	0.0559809	0.972	0.598632	0.811552
____g:PAUC26f	8.25275	0.405275	9.48	0.848764	8.64	0.785027	7.2381	0.795537	7.3	0.718551	1.45847	0.0486631	0.263	0.6952	0.0309279	0.594	0.979667	0.13075	0.481	0.628197	0.717197
_____ASV1217	5.26374	0.300116	6.24	0.622575	5.04	0.572946	4.90476	0.657936	4.7	0.492576	1.05957	0.036967	0.369	0.912821	0.0424627	0.488	0.67983	0.0948733	0.767	0.680559	0.774839
_____ASV19796	0.241758	0.0548962	0.24	0.104563	0.16	0.0748331	0.285714	0.122336	0.3	0.146898	0.281145	0.00928723	0.853	0.281672	0.0124062	0.859	1.48722	0.196513	0.126	0.800996	0.549583
_____ASV2353	1.82418	0.166552	2.08	0.369324	2.32	0.29844	1.2381	0.247894	1.5	0.359092	2.36175	0.0710904	0.069	1.43537	0.0576077	0.234	1.31987	0.158917	0.236	0.413249	0.629816
_____ASV5645	0.923077	0.124262	0.92	0.230362	1.12	0.266583	0.809524	0.224871	0.8	0.277204	0.520893	0.0164172	0.664	0.756703	0.031799	0.577	1.63302	0.205874	0.118	0.766034	0.540774
__o:Subgroup_2	1.75824	0.153383	1.36	0.270062	2.12	0.296198	1.57143	0.272304	2	0.383886	1.551	0.0502774	0.197	2.35873	0.101948	0.067	0.621562	0.0805943	0.811	0.582021	0.782407
_____ASV20715	0.230769	0.0543064	0.2	0.1	0.28	0.122746	0.238095	0.0952381	0.2	0.11698	0.179787	0.00630454	0.917	0.82989	0.038802	0.508	0.891023	0.124981	0.573	0.811048	0.738414
_____ASV8241	0.78022	0.0908543	0.64	0.14	0.96	0.186905	0.619048	0.188682	0.9	0.21643	1.14253	0.0359612	0.323	1.78386	0.0748625	0.152	1.1459	0.144269	0.322	0.660788	0.666124
_____ASV9302	0.406593	0.0662589	0.44	0.153623	0.36	0.113725	0.428571	0.13041	0.4	0.133771	0.0867093	0.00326634	0.963	0.765332	0.03844	0.555	0.443134	0.0667713	0.944	0.818509	0.807356
_____ASV9959	0.340659	0.0859051	0.08	0.08	0.52	0.142829	0.285714	0.122336	0.5	0.303488	1.79344	0.0564888	0.143	1.45754	0.0612115	0.209	1.08629	0.136861	0.356	0.529826	0.674006
_c:AT-s3-28	11.6703	0.593217	10.44	0.913017	12.48	1.46073	11.9048	1.21284	11.95	1.05998	1.24596	0.028658	0.289	8.1726	0.250635	0.001	1.91684	0.176356	0.044	0.641731	0.423715
_____ASV10350	0.637363	0.0848995	0.48	0.142829	0.64	0.16207	0.714286	0.171031	0.75	0.216126	0.711997	0.020767	0.57	2.37127	0.092218	0.06	1.68616	0.196723	0.093	0.741665	0.513666
_____ASV11262	0.230769	0.0496063	0.16	0.0748331	0.28	0.108321	0.285714	0.122336	0.2	0.0917663	0.794578	0.0266539	0.532	1.02594	0.0458864	0.392	0.995435	0.133567	0.483	0.732765	0.717654
_____ASV11449	0.516484	0.0832236	0.4	0.152753	0.52	0.117189	0.333333	0.143649	0.85	0.243602	1.41602	0.0465324	0.248	1.52363	0.0667579	0.216	0.829183	0.108992	0.618	0.621898	0.746203
_____ASV11826	0.417582	0.0870994	0.24	0.104563	0.64	0.237206	0.333333	0.143649	0.45	0.169752	1.15409	0.0353313	0.352	0.890275	0.03634	0.525	1.66422	0.203794	0.105	0.674172	0.52822
_____ASV12075	0.483516	0.0902616	0.72	0.22	0.24	0.087178	0.761905	0.227876	0.2	0.11698	2.87485	0.0837147	0.036	2.5245	0.098017	0.056	1.10837	0.129101	0.352	0.316892	0.674006
_____ASV12684	0.417582	0.0645562	0.4	0.11547	0.44	0.142361	0.47619	0.131277	0.35	0.131289	0.64332	0.0215748	0.614	2.92733	0.130897	0.03	0.401258	0.0538274	0.964	0.751864	0.810347
_____ASV12912	0.494505	0.0846938	0.32	0.170489	0.44	0.116619	0.619048	0.161484	0.65	0.232549	1.21196	0.038508	0.308	1.49147	0.063185	0.195	1.15144	0.14634	0.332	0.653617	0.669418
_____ASV13184	0.362637	0.0595393	0.24	0.087178	0.44	0.130128	0.380952	0.12866	0.4	0.133771	0.649378	0.0213588	0.607	0.754654	0.0330953	0.568	1.27025	0.16712	0.268	0.750031	0.647199
_____ASV13308	0.549451	0.0845353	0.64	0.181475	0.52	0.16452	0.428571	0.147542	0.6	0.183533	0.274069	0.00998873	0.843	0.877325	0.0426334	0.486	0.581818	0.08482	0.85	0.800012	0.792089
_____ASV13791	0.32967	0.0626149	0.2	0.0816497	0.4	0.163299	0.285714	0.101015	0.45	0.135239	0.735837	0.025367	0.555	1.48656	0.0683297	0.21	0.65577	0.0904271	0.779	0.738755	0.776332
_____ASV14035	0.274725	0.0542817	0.16	0.0748331	0.28	0.108321	0.428571	0.147542	0.25	0.0993399	1.39447	0.0481589	0.26	0.380935	0.0175411	0.835	0.846624	0.116955	0.603	0.627318	0.743474
_____ASV14180	0.351648	0.0722457	0.28	0.135647	0.4	0.129099	0.333333	0.159364	0.4	0.168585	0.172964	0.00584854	0.925	0.779083	0.0351247	0.489	1.17389	0.158773	0.317	0.811801	0.664751
_____ASV14307	0.285714	0.0590642	0.24	0.087178	0.28	0.122746	0.333333	0.143649	0.3	0.127733	0.266467	0.00816275	0.871	1.82184	0.0744117	0.143	1.5705	0.192438	0.106	0.804129	0.52822
_____ASV14332	0.197802	0.0448026	0.24	0.087178	0.12	0.0663325	0.238095	0.11761	0.2	0.0917663	0.749856	0.0265173	0.525	1.18813	0.0560213	0.317	0.569331	0.0805334	0.853	0.731459	0.792508
_____ASV14374	0.307692	0.0619037	0.16	0.0945163	0.32	0.138082	0.428571	0.13041	0.35	0.131289	1.00796	0.029875	0.4	1.55089	0.0612893	0.207	1.74919	0.207377	0.068	0.689388	0.474561
_____ASV14395	0.274725	0.0586081	0.36	0.127541	0.36	0.127541	0.142857	0.0782461	0.2	0.11698	0.746296	0.0253503	0.541	1.14488	0.0518527	0.361	0.874964	0.118884	0.583	0.735533	0.740489
_____ASV14734	0.571429	0.0885962	0.72	0.158325	0.4	0.141421	0.619048	0.253323	0.55	0.153469	1.17067	0.0404398	0.322	1.02165	0.0470559	0.401	0.687234	0.0949596	0.75	0.660788	0.770098
_____ASV14821	0.516484	0.0771321	0.4	0.141421	0.6	0.173205	0.333333	0.105409	0.75	0.175844	1.20722	0.0386373	0.306	2.50525	0.106908	0.045	0.757689	0.0969998	0.69	0.652606	0.75916
_____ASV14899	0.395604	0.0678991	0.52	0.142829	0.52	0.154056	0.238095	0.11761	0.25	0.0993399	0.849159	0.0305264	0.504	0.973775	0.046675	0.44	0.500749	0.0720057	0.929	0.725707	0.804549
_____ASV15182	0.472527	0.0846463	0.36	0.14	0.72	0.187261	0.333333	0.125988	0.45	0.2112	1.37755	0.041654	0.269	0.195025	0.00786283	0.937	1.94175	0.234857	0.041	0.632422	0.411388
_____ASV17891	0.285714	0.0547738	0.12	0.0663325	0.44	0.116619	0.285714	0.122336	0.3	0.127733	1.10111	0.0365435	0.372	0.238344	0.0105469	0.936	1.26146	0.167461	0.245	0.681647	0.635202
_____ASV19977	0.406593	0.0732601	0.32	0.125433	0.68	0.189033	0.333333	0.125988	0.25	0.0993399	1.51512	0.0523256	0.218	0.52	0.0239447	0.738	0.770107	0.106385	0.667	0.59919	0.75549
_____ASV20810	0.285714	0.0649706	0.08	0.0553775	0.16	0.0748331	0.52381	0.202591	0.45	0.153469	1.72366	0.0540471	0.158	1.2287	0.0513695	0.316	1.21579	0.152489	0.267	0.54562	0.646152
_____ASV20964	0.285714	0.0686264	0.36	0.151438	0.36	0.151438	0.285714	0.122336	0.1	0.1	2.98175	0.0920799	0.031	2.3805	0.0980169	0.046	0.639947	0.0790492	0.81	0.299815	0.782407
_____ASV21283	0.230769	0.0444116	0.12	0.0663325	0.16	0.0748331	0.428571	0.110657	0.25	0.0993399	0.840266	0.025037	0.481	0.194213	0.00771583	0.932	2.19876	0.262062	0.021	0.717682	0.327822
_____ASV21453	0.21978	0.0640555	0.12	0.0879394	0.28	0.147422	0.0952381	0.0656383	0.4	0.183533	3.14725	0.101748	0.031	0.158376	0.00682686	0.96	0.976706	0.126304	0.48	0.299815	0.716643
_____ASV7926	0.769231	0.084265	0.84	0.16	0.6	0.152753	1	0.20702	0.65	0.15	0.664073	0.0238947	0.581	1.2777	0.0612989	0.263	0.439325	0.0632313	0.964	0.746262	0.810347
_____ASV9448	0.626374	0.0906473	0.84	0.18868	0.8	0.216025	0.333333	0.125988	0.45	0.135239	1.08061	0.0292316	0.358	4.51893	0.162988	0.002	1.5487	0.167575	0.108	0.676843	0.528246
_____ASV9620	0.472527	0.0786651	0.4	0.11547	0.44	0.153623	0.571429	0.176897	0.5	0.19868	2.28471	0.0641939	0.083	1.69087	0.0633449	0.164	1.84623	0.207496	0.067	0.441373	0.473825
_c:Blastocatellia_(Subgroup_4)	730.198	14.3534	728.16	31.4226	713.44	19.8729	743	27.4361	740.25	37.3175	0.498713	0.0179915	0.678	1.10756	0.0532749	0.359	0.5193	0.0749369	0.908	0.769192	0.800625
__o:11-24	265.846	4.4786	273.08	8.50939	265.24	8.1165	259.524	9.83909	264.2	10.0566	0.342347	0.0101758	0.81	1.94506	0.0770856	0.1	1.7602	0.209279	0.061	0.79576	0.462727
_____ASV10312	0.802198	0.126201	0.64	0.190438	0.6	0.208167	1.28571	0.39727	0.75	0.160181	0.489161	0.0160405	0.706	1.85182	0.080966	0.132	0.967613	0.126919	0.503	0.775005	0.721809
_____ASV10467	0.252747	0.0576152	0.2	0.1	0.28	0.0916515	0.428571	0.176897	0.1	0.0688247	1.63194	0.0509343	0.18	0.925663	0.0385209	0.47	1.37683	0.171889	0.164	0.569749	0.582824
_____ASV10635	0.527473	0.0831913	0.76	0.210396	0.56	0.153623	0.380952	0.12866	0.35	0.131289	1.38768	0.0442846	0.253	0.761521	0.032403	0.548	1.31644	0.168044	0.223	0.625129	0.620468
_____ASV10888	0.406593	0.0732601	0.36	0.151438	0.48	0.130639	0.238095	0.11761	0.55	0.184605	1.50164	0.0491599	0.215	0.953136	0.0416044	0.437	1.02672	0.134449	0.424	0.598183	0.701622
_____ASV11301	0.307692	0.0556728	0.28	0.108321	0.24	0.087178	0.380952	0.12866	0.35	0.131289	0.609032	0.0216809	0.627	0.359416	0.0170598	0.835	0.833953	0.118751	0.608	0.756231	0.744976
_____ASV11476	0.21978	0.0489254	0.2	0.0816497	0.2	0.1	0.238095	0.0952381	0.25	0.12301	0.351247	0.0111183	0.81	1.21256	0.0511761	0.301	1.48927	0.188564	0.135	0.79576	0.557986
_____ASV12223	0.32967	0.0782204	0.4	0.129099	0.28	0.147422	0.380952	0.161484	0.25	0.203586	0.207217	0.00716103	0.879	0.302697	0.0139475	0.884	1.16482	0.161016	0.322	0.805629	0.666124
_____ASV12374	0.285714	0.0569594	0.36	0.113725	0.16	0.0748331	0.333333	0.125988	0.3	0.146898	0.204492	0.00733406	0.921	0.839174	0.0401291	0.501	0.723101	0.103736	0.742	0.811048	0.768374
_____ASV12788	0.296703	0.0594942	0.36	0.127541	0.32	0.125433	0.238095	0.0952381	0.25	0.12301	0.738799	0.0227768	0.536	1.25649	0.0516492	0.273	1.58891	0.195941	0.105	0.733994	0.52822
_____ASV12811	0.351648	0.0669839	0.28	0.0916515	0.28	0.122746	0.380952	0.17561	0.5	0.153897	0.203129	0.00595861	0.879	1.45733	0.0569992	0.214	2.06927	0.242801	0.034	0.805629	0.38846
_____ASV13275	0.285714	0.0610964	0.24	0.087178	0.16	0.0748331	0.380952	0.17561	0.4	0.152177	0.880718	0.0272139	0.474	0.920097	0.0379077	0.46	1.64714	0.203585	0.092	0.715858	0.513666
_____ASV13449	0.472527	0.0902319	0.32	0.125433	0.56	0.164114	0.619048	0.27147	0.4	0.152177	0.886491	0.0308906	0.462	0.789065	0.036661	0.539	0.773124	0.107761	0.707	0.710841	0.762311
_____ASV13452	0.318681	0.088232	0.2	0.1	0.4	0.208167	0.285714	0.122336	0.4	0.255467	0.648708	0.0199297	0.596	0.290668	0.0119066	0.902	1.96173	0.241074	0.04	0.747968	0.408822
_____ASV13471	0.21978	0.06212	0.28	0.147422	0.04	0.04	0.285714	0.156492	0.3	0.127733	0.387822	0.01277	0.79	1.14652	0.0503358	0.327	1.19665	0.157611	0.27	0.792312	0.648124
_____ASV1351	5.08791	0.294702	5.2	0.588784	5.88	0.563678	3.85714	0.443394	5.25	0.691585	1.1839	0.0409945	0.315	0.379439	0.0175183	0.837	0.880749	0.12199	0.561	0.657197	0.736904
_____ASV13822	0.197802	0.0474497	0.24	0.087178	0.12	0.0663325	0.190476	0.111677	0.25	0.12301	2.04765	0.0662144	0.125	1.88731	0.0813724	0.134	0.673464	0.0871105	0.798	0.508782	0.778935
_____ASV1398	5.20879	0.285813	5.88	0.444672	4.96	0.638957	4.52381	0.505301	5.4	0.678233	0.43335	0.0136373	0.728	0.685142	0.028748	0.592	1.69084	0.212839	0.078	0.77963	0.495181
_____ASV14172	0.362637	0.0724868	0.4	0.129099	0.32	0.149666	0.619048	0.188682	0.1	0.0688247	1.08077	0.037058	0.344	0.624244	0.0285392	0.656	0.896115	0.122906	0.553	0.671111	0.736044
_____ASV14178	0.362637	0.0741521	0.32	0.149666	0.32	0.125433	0.571429	0.202031	0.25	0.0993399	2.31685	0.0660095	0.091	1.57082	0.0596726	0.184	1.75519	0.200029	0.063	0.456545	0.467848
_____ASV14233	0.384615	0.0639926	0.48	0.130639	0.36	0.113725	0.380952	0.145997	0.3	0.127733	0.848438	0.0279819	0.478	0.573679	0.025227	0.709	1.26023	0.166252	0.246	0.717059	0.635241
_____ASV14310	0.274725	0.0750514	0.12	0.0663325	0.24	0.132665	0.428571	0.213491	0.35	0.181731	0.264898	0.0095948	0.847	0.739404	0.035709	0.565	0.672759	0.0974714	0.778	0.800073	0.776332
_____ASV1452	4.08791	0.274095	5.2	0.650641	3.32	0.471593	3.52381	0.38803	4.25	0.54229	0.766287	0.026858	0.541	0.199169	0.0093077	0.958	0.95813	0.134328	0.467	0.735533	0.713085
_____ASV15356	0.252747	0.0508617	0.32	0.111355	0.36	0.113725	0.142857	0.0782461	0.15	0.0819178	3.09816	0.0897842	0.028	1.5044	0.0581299	0.216	1.434	0.166229	0.153	0.289676	0.573993
_____ASV15551	0.208791	0.0506767	0.24	0.087178	0.04	0.04	0.238095	0.0952381	0.35	0.166623	1.48392	0.048965	0.225	2.08163	0.0915835	0.085	0.594916	0.0785218	0.852	0.603492	0.792125
_____ASV16248	0.285714	0.0547738	0.24	0.087178	0.24	0.104563	0.47619	0.148309	0.2	0.0917663	1.86735	0.0536663	0.152	0.793961	0.0304238	0.551	2.05074	0.235747	0.051	0.537784	0.439217
_____ASV17061	0.285714	0.0524974	0.2	0.0816497	0.28	0.108321	0.380952	0.108588	0.3	0.127733	1.78614	0.0548398	0.156	1.4021	0.0573982	0.223	1.31197	0.161125	0.208	0.543724	0.610338
_____ASV17316	0.483516	0.084678	0.72	0.204287	0.44	0.130128	0.238095	0.152827	0.5	0.170139	1.40934	0.0412403	0.241	1.67709	0.0654336	0.159	1.71542	0.200787	0.068	0.615568	0.474561
_____ASV17340	0.208791	0.0552859	0.24	0.119443	0.2	0.0816497	0.238095	0.152827	0.15	0.0819178	0.649461	0.024298	0.622	0.631735	0.031513	0.667	0.392655	0.0587607	0.967	0.754694	0.810723
_____ASV17988	0.208791	0.0530314	0.4	0.141421	0	0	0.0952381	0.0656383	0.35	0.131289	1.88872	0.056827	0.141	0.691907	0.0277571	0.596	1.68959	0.203343	0.094	0.528292	0.514589
_____ASV18390	0.307692	0.0710849	0.56	0.200666	0.2	0.0816497	0.285714	0.140456	0.15	0.0819178	0.141183	0.00453175	0.937	2.89756	0.12401	0.02	0.870707	0.111794	0.545	0.814185	0.733693
_____ASV18846	0.307692	0.0598988	0.4	0.129099	0.28	0.0916515	0.238095	0.152827	0.3	0.105131	6.2439	0.11607	0.001	3.61229	0.0895337	0.008	4.76679	0.354447	0.001	0.0543143	0.0956776
_____ASV1941	2.91209	0.207107	3.36	0.369143	2.92	0.32619	2.66667	0.44365	2.6	0.549641	1.65233	0.0577244	0.185	0.407505	0.0189816	0.828	0.690547	0.0964972	0.763	0.57561	0.773644
_____ASV21615	0.208791	0.0530314	0.08	0.0553775	0.2	0.129099	0.333333	0.125988	0.25	0.0993399	0.27311	0.00949596	0.869	0.597376	0.0276941	0.702	1.00609	0.139926	0.451	0.803587	0.708286
_____ASV2302	2.62637	0.209452	2.36	0.373631	2.88	0.405463	2.7619	0.506645	2.5	0.413585	0.659597	0.0213756	0.559	1.21771	0.0526168	0.316	1.22688	0.159038	0.272	0.739222	0.649246
_____ASV243	22.8571	0.67839	23.04	1.47702	21.76	1.327	25.1429	1.21555	21.6	1.26782	0.324007	0.0116586	0.813	0.79042	0.0379216	0.556	0.686701	0.0988365	0.756	0.796167	0.771929
_____ASV2535	2.05495	0.173566	1.84	0.249533	2.16	0.423005	1.95238	0.304539	2.3	0.398021	1.08633	0.0364064	0.371	2.66664	0.119156	0.036	0.38264	0.0512938	0.965	0.681647	0.810499
_____ASV260	18.7582	0.65341	18.76	1.35312	17.96	0.995791	19.5238	1.32668	18.95	1.65032	0.507554	0.0191648	0.661	0.767717	0.0386511	0.565	0.321457	0.0485517	0.988	0.765224	0.813517
_____ASV3061	1.93407	0.158443	2.2	0.33665	1.72	0.28	2.04762	0.361717	1.75	0.289055	0.174969	0.00488751	0.919	3.9491	0.147084	0.007	1.67299	0.186931	0.08	0.811048	0.498279
_____ASV3135	1.82418	0.157509	2	0.264575	1.88	0.38	1.57143	0.320501	1.8	0.277204	0.879214	0.0300153	0.462	1.58578	0.0721822	0.204	0.657986	0.0898514	0.783	0.710841	0.777549
_____ASV3264	1.74725	0.183304	2.28	0.441664	1.64	0.3646	1.28571	0.268531	1.7	0.308647	0.788128	0.023801	0.494	4.21872	0.16987	0.006	0.758366	0.0916089	0.672	0.722269	0.756761
_____ASV3536	1.56044	0.15565	1.8	0.33665	1.56	0.294845	1.28571	0.324719	1.55	0.28539	1.52389	0.0476693	0.206	0.753265	0.0314176	0.586	1.44323	0.180586	0.148	0.591249	0.569498
_____ASV3596	1.73626	0.154568	1.72	0.273983	1.76	0.352515	2.2381	0.300038	1.2	0.267542	0.399555	0.0131909	0.735	1.85135	0.0814936	0.128	0.938901	0.123987	0.528	0.781709	0.72921
_____ASV3720	1.52747	0.13564	1.08	0.270308	1.6	0.223607	1.80952	0.254662	1.7	0.333246	1.37386	0.0463309	0.282	0.212481	0.00955408	0.929	1.08232	0.145997	0.381	0.637711	0.68521
_____ASV374	15.3297	0.590742	16.76	1.40627	15.68	1.19404	13	0.68313	15.55	1.08936	2.45176	0.0739388	0.065	2.47062	0.0993434	0.054	0.936688	0.112992	0.513	0.401979	0.726173
_____ASV3742	1.63736	0.163536	2.2	0.391578	1.68	0.281188	1.38095	0.296617	1.15	0.274101	2.27299	0.0631849	0.091	3.45862	0.128191	0.017	1.3556	0.150733	0.194	0.456545	0.603783
_____ASV3765	1.47253	0.155753	2.24	0.342929	1.2	0.251661	1.61905	0.319793	0.7	0.218849	2.20627	0.0643309	0.113	1.94644	0.0756732	0.133	1.45685	0.169917	0.166	0.492428	0.585025
_____ASV3841	1.67033	0.212005	1.84	0.552811	1.52	0.283549	1.38095	0.304539	1.95	0.494576	4.17251	0.122016	0.011	0.556822	0.0217107	0.719	1.4037	0.164192	0.179	0.190634	0.593069
_____ASV403	14.6703	0.500806	16.68	1.16149	14.64	0.903475	13.2857	0.799234	13.65	0.924164	0.210343	0.00715457	0.91	0.319362	0.0144837	0.887	1.27423	0.173366	0.24	0.81031	0.63286
_____ASV4265	1.13187	0.120245	1.08	0.264071	1.36	0.230072	1.2381	0.227876	0.8	0.224781	2.12713	0.0683947	0.105	1.00869	0.0432439	0.417	0.990505	0.127393	0.466	0.479887	0.713085
_____ASV449	14	0.642416	13.88	1.17802	12.76	1.49697	14.8095	0.893413	14.85	1.45145	0.709763	0.0255831	0.53	0.405316	0.0194792	0.801	0.706647	0.101883	0.733	0.732672	0.767197
_____ASV4808	1.17582	0.124618	0.92	0.230362	1.16	0.242762	1.19048	0.245134	1.5	0.28562	0.643447	0.0214979	0.57	1.92521	0.085763	0.106	0.763406	0.102023	0.69	0.741665	0.75916
_____ASV5114	1.02198	0.128842	1.12	0.225979	0.8	0.152753	0.714286	0.219771	1.5	0.407173	1.27734	0.0447659	0.283	1.59593	0.074575	0.179	0.36546	0.051232	0.969	0.638144	0.810919
_____ASV519	11.1978	0.471979	11.44	1.08333	10.76	0.595203	11.1905	0.979842	11.45	1.14357	2.22544	0.0633799	0.095	0.639664	0.0242899	0.641	2.09193	0.23831	0.045	0.46343	0.426695
_____ASV5212	1.2967	0.134876	1.32	0.262805	1.12	0.240278	1.38095	0.253323	1.4	0.343358	0.150974	0.00393217	0.931	4.04869	0.140599	0.007	2.29466	0.239061	0.013	0.812599	0.27424
_____ASV5283	1.26374	0.153776	1.72	0.329242	1.24	0.284488	0.666667	0.199205	1.35	0.364728	0.421656	0.0160207	0.735	0.659697	0.03342	0.631	0.337883	0.0513511	0.984	0.781709	0.813374
_____ASV534	10.5604	0.42916	10.56	0.814616	11	0.754983	10.0952	0.720135	10.5	1.19318	1.94069	0.0663688	0.131	0.684438	0.031209	0.618	0.680272	0.0930571	0.766	0.517058	0.774303
_____ASV5662	0.835165	0.114048	0.84	0.197315	1.2	0.288675	0.47619	0.131277	0.75	0.227977	0.273051	0.00907362	0.851	1.46751	0.0650215	0.231	1.04912	0.139451	0.403	0.800623	0.696019
_____ASV6127	0.769231	0.0989282	0.88	0.194251	0.6	0.182574	1.04762	0.23377	0.55	0.169752	1.69244	0.0519439	0.176	1.74916	0.0715793	0.16	1.22271	0.150108	0.3	0.567391	0.657748
_____ASV6137	1.06593	0.104598	1.44	0.231517	0.96	0.186905	0.952381	0.188682	0.85	0.208693	1.22891	0.0383152	0.306	0.848644	0.0352789	0.477	1.51166	0.188523	0.143	0.652606	0.564615
_____ASV6147	0.857143	0.146236	0.56	0.173973	0.84	0.274955	1	0.414039	1.1	0.306937	2.27697	0.0684433	0.089	3.24542	0.130072	0.022	0.749267	0.0900889	0.7	0.45411	0.76057
_____ASV620	10.1538	0.474997	9.96	0.859224	10.52	1.00353	9.47619	1.08588	10.65	0.868377	0.663301	0.0218271	0.589	1.22236	0.053632	0.337	1.10728	0.145748	0.35	0.747127	0.674006
_____ASV6287	0.714286	0.0954211	0.88	0.210713	0.92	0.207525	0.47619	0.131277	0.5	0.170139	0.211299	0.00719255	0.884	3.00835	0.136538	0.03	0.372103	0.050665	0.968	0.806199	0.810723
_____ASV6410	0.681319	0.102328	0.76	0.210396	0.8	0.208167	0.238095	0.11761	0.9	0.239517	1.69508	0.0516731	0.166	0.669379	0.0272072	0.633	1.63744	0.199664	0.106	0.555833	0.52822
_____ASV6447	1.38462	0.13692	1.32	0.262805	1.36	0.257423	1.61905	0.327154	1.25	0.260314	1.83811	0.0611055	0.143	2.21531	0.0981935	0.087	0.405585	0.0539326	0.965	0.529826	0.810499
_____ASV6458	0.868132	0.118196	0.84	0.18868	1.32	0.292803	0.619048	0.161484	0.6	0.244949	0.378159	0.01252	0.788	1.71574	0.0757394	0.151	0.967946	0.128187	0.518	0.791524	0.727596
_____ASV6542	0.791209	0.114319	0.72	0.178139	1.08	0.288213	0.714286	0.219771	0.6	0.197351	2.62963	0.0729529	0.053	2.17494	0.0804516	0.072	1.71235	0.19002	0.088	0.37231	0.511581
_____ASV6546	1	0.125988	0.68	0.138082	1.04	0.279762	1.04762	0.27147	1.3	0.308647	0.900696	0.0308484	0.446	0.176611	0.00806511	0.95	1.09866	0.150514	0.381	0.704369	0.68521
_____ASV6569	0.571429	0.0872072	0.4	0.141421	0.56	0.142361	0.666667	0.251976	0.7	0.163836	1.38164	0.0420108	0.231	1.14387	0.0463747	0.355	1.57855	0.191993	0.106	0.607306	0.52822
_____ASV6888	1.05495	0.111995	1	0.208167	1.04	0.234379	1.04762	0.212426	1.15	0.254176	0.548545	0.0177066	0.683	1.00615	0.0433037	0.409	1.35574	0.175049	0.207	0.769767	0.609574
_____ASV6915	0.736264	0.0986294	1.16	0.242762	0.52	0.154056	0.619048	0.188682	0.6	0.152177	0.0372348	0.00137121	0.992	0.597054	0.0293161	0.661	0.663687	0.0977638	0.765	0.822865	0.773978
_____ASV6992	0.868132	0.185697	0.68	0.149666	0.6	0.141421	0.904762	0.238095	1.4	0.769142	2.84228	0.0782282	0.047	4.44425	0.163092	0.004	0.974648	0.107301	0.467	0.35193	0.713085
_____ASV7236	0.802198	0.115067	0.76	0.193907	1	0.238048	0.952381	0.288479	0.45	0.184605	1.08203	0.0336237	0.361	1.56206	0.0647208	0.154	1.33727	0.166221	0.191	0.677917	0.600623
_____ASV7327	0.747253	0.0932305	0.68	0.205913	0.8	0.152753	0.761905	0.194015	0.75	0.203586	1.52386	0.0462816	0.218	1.35641	0.0549279	0.243	1.48169	0.180003	0.142	0.59919	0.563065
_____ASV7521	0.681319	0.101128	0.64	0.207204	0.96	0.177764	0.333333	0.159364	0.75	0.25	0.0718592	0.00263096	0.976	0.376824	0.0183954	0.825	0.768001	0.112474	0.665	0.819249	0.754781
_____ASV7551	0.703297	0.0834168	0.72	0.178139	0.6	0.182574	0.571429	0.13041	0.95	0.153469	2.702	0.0869874	0.056	0.234178	0.0100521	0.919	1.09526	0.141042	0.362	0.3835	0.677495
_____ASV7561	0.571429	0.0885962	0.56	0.142361	0.44	0.164114	0.619048	0.161484	0.7	0.252357	0.762058	0.0244274	0.535	2.38842	0.10208	0.056	0.895888	0.114869	0.536	0.733832	0.731606
_____ASV7753	0.428571	0.0665619	0.24	0.087178	0.48	0.142829	0.47619	0.148309	0.55	0.153469	0.366413	0.0126519	0.769	0.788648	0.0363082	0.582	0.969149	0.133855	0.479	0.787908	0.716232
_____ASV7895	0.505495	0.0817597	0.68	0.149666	0.6	0.191485	0.380952	0.161484	0.3	0.127733	0.885915	0.0298382	0.45	0.423986	0.0190402	0.796	1.14318	0.154013	0.349	0.705189	0.673654
_____ASV8219	0.747253	0.107807	0.84	0.205589	0.8	0.152753	0.428571	0.13041	0.9	0.347169	1.89937	0.057456	0.136	0.847369	0.0341773	0.494	1.59048	0.192448	0.126	0.52262	0.549583
_____ASV847	6.89011	0.336415	6.56	0.58901	8.16	0.65238	5.38095	0.626693	7.3	0.733054	0.416366	0.0158585	0.75	0.110728	0.00562319	0.982	0.506086	0.0771032	0.915	0.784582	0.801458
_____ASV85	50.9451	1.19045	51.24	1.85498	51.92	2.57159	50.9524	2.58703	49.35	2.65892	2.58836	0.0879211	0.072	0.605898	0.0274414	0.664	0.594163	0.0807299	0.84	0.419811	0.790032
_____ASV8606	0.516484	0.0980427	0.28	0.135647	0.72	0.204287	0.238095	0.0952381	0.85	0.292674	0.240244	0.00774341	0.867	2.40595	0.103396	0.063	0.977699	0.12605	0.465	0.803423	0.712909
_____ASV8738	0.417582	0.0717238	0.4	0.141421	0.6	0.141421	0.285714	0.140456	0.35	0.15	2.5545	0.0873574	0.056	0.602006	0.0274495	0.685	0.55452	0.0758527	0.891	0.3835	0.797054
_____ASV8739	0.483516	0.0832236	0.28	0.108321	0.44	0.142361	0.619048	0.223353	0.65	0.195677	0.932863	0.0307642	0.43	0.456008	0.0200511	0.797	1.27886	0.168699	0.239	0.699438	0.632134
_____ASV8765	0.538462	0.0888231	0.64	0.14	0.56	0.216641	0.47619	0.190476	0.45	0.153469	1.08472	0.0343271	0.354	0.945828	0.0399088	0.452	1.3968	0.176812	0.195	0.674641	0.60398
_____ASV8841	0.637363	0.0904695	0.52	0.154056	0.72	0.187261	0.619048	0.212426	0.7	0.179179	0.293138	0.0101723	0.821	1.36032	0.06294	0.258	0.760901	0.105618	0.69	0.796802	0.75916
_____ASV9000	0.483516	0.0771321	0.44	0.142361	0.28	0.147422	0.571429	0.162882	0.7	0.163836	0.246983	0.00895956	0.862	0.680068	0.0328936	0.594	0.686501	0.0996141	0.752	0.802361	0.770924
_____ASV9190	0.428571	0.0799005	0.36	0.151438	0.52	0.192527	0.571429	0.162882	0.25	0.0993399	1.25518	0.0447903	0.294	0.211864	0.0100803	0.926	0.704779	0.100599	0.781	0.645944	0.777072
_____ASV9247	0.483516	0.0755325	0.4	0.129099	0.36	0.113725	0.714286	0.196915	0.5	0.170139	0.649685	0.0205031	0.6	1.2159	0.0511627	0.312	1.43738	0.181447	0.16	0.74879	0.579015
_____ASV927	7.15385	0.327764	6.92	0.479305	7.76	0.810925	7.28571	0.60215	6.55	0.682391	1.00845	0.0359454	0.388	0.262861	0.0124927	0.9	0.757332	0.107978	0.692	0.685978	0.759445
_____ASV9545	0.384615	0.0777731	0.28	0.122746	0.32	0.125433	0.52381	0.224871	0.45	0.153469	0.514551	0.0160847	0.672	1.42761	0.0595018	0.234	1.47637	0.184603	0.13	0.767292	0.553359
_____ASV9567	0.428571	0.0843605	0.08	0.0553775	0.68	0.197653	0.571429	0.18988	0.4	0.183533	0.576455	0.0175695	0.677	0.562898	0.0228751	0.704	1.95408	0.23823	0.046	0.769135	0.4277
_____ASV970	8.20879	0.427823	8.88	0.976934	7.52	0.648383	7.57143	0.806437	8.9	0.973058	2.77363	0.0868627	0.047	0.49603	0.0207124	0.765	1.20739	0.151248	0.313	0.35193	0.66283
_____ASV9765	0.538462	0.100436	0.24	0.104563	0.56	0.183303	0.857143	0.241875	0.55	0.26631	0.955112	0.0338782	0.427	0.561938	0.0265762	0.705	0.705377	0.10008	0.729	0.698499	0.76669
__o:Blastocatellales	141.297	4.45283	126.56	8.19392	140.12	5.82561	152.81	9.54728	149.1	11.9201	1.56598	0.0455384	0.201	3.91528	0.151807	0.008	0.98378	0.114432	0.464	0.587128	0.712909
___f:Blastocatellaceae	141.297	4.45283	126.56	8.19392	140.12	5.82561	152.81	9.54728	149.1	11.9201	2.49146	0.0617851	0.066	4.18243	0.138292	0.002	2.14749	0.21302	0.03	0.403997	0.375127
_____ASV10015	0.395604	0.0730951	0.48	0.183666	0.52	0.130639	0.238095	0.11761	0.3	0.127733	2.49146	0.0617851	0.068	4.18243	0.138292	0.007	2.14749	0.21302	0.028	0.411368	0.360452
_____ASV10449	0.461538	0.0786139	0.32	0.125433	0.72	0.168523	0.285714	0.196915	0.5	0.114708	0.814089	0.0289938	0.491	0.240458	0.0114186	0.933	0.819168	0.116699	0.63	0.721755	0.747254
_____ASV10577	0.373626	0.0743689	0.24	0.104563	0.44	0.173973	0.428571	0.176897	0.4	0.133771	1.6557	0.0563005	0.178	0.608544	0.0275906	0.673	0.818631	0.111347	0.626	0.569066	0.746862
_____ASV1157	5.94505	0.375814	4.88	0.523832	5.48	0.486895	7.28571	1.0649	6.45	0.883995	0.447124	0.0139932	0.726	0.650695	0.0271522	0.654	1.7429	0.218183	0.067	0.779325	0.473825
_____ASV12034	0.263736	0.0601893	0.04	0.04	0.44	0.164114	0.238095	0.0952381	0.35	0.131289	3.18896	0.0741104	0.026	7.02073	0.217546	0.001	1.7033	0.158337	0.092	0.279197	0.513666
_____ASV12490	0.395604	0.0660764	0.24	0.119443	0.44	0.116619	0.666667	0.173663	0.25	0.0993399	2.19156	0.0704869	0.086	1.37416	0.0589292	0.246	0.850323	0.109395	0.555	0.449043	0.736327
_____ASV13558	0.395604	0.0714051	0.2	0.0816497	0.4	0.141421	0.666667	0.199205	0.35	0.131289	2.63456	0.0733139	0.07	0.347257	0.0128845	0.847	2.29279	0.255212	0.014	0.415585	0.282477
_____ASV136	50	2.01181	46.24	3.2364	47.44	2.98668	54.2381	4.62905	53.45	5.47217	1.54694	0.0490168	0.218	2.44792	0.10342	0.055	0.770488	0.0976554	0.695	0.59919	0.759702
_____ASV14451	0.252747	0.0691716	0.28	0.178139	0.36	0.127541	0.142857	0.104328	0.2	0.11698	1.74273	0.0367977	0.163	11.2448	0.316576	0.001	1.73936	0.146906	0.066	0.551703	0.473528
_____ASV15006	0.461538	0.0941613	0.2	0.0816497	0.36	0.151438	0.285714	0.122336	1.1	0.315394	0.342507	0.0108957	0.81	1.59326	0.0675784	0.169	1.32542	0.168654	0.217	0.79576	0.615908
_____ASV15128	0.21978	0.0536852	0.32	0.125433	0.12	0.0663325	0.285714	0.140456	0.15	0.0819178	4.2374	0.127228	0.007	1.54174	0.0617213	0.199	0.836446	0.100457	0.619	0.150122	0.746203
_____ASV16241	0.263736	0.0659951	0.04	0.04	0.2	0.0816497	0.428571	0.176897	0.45	0.198348	0.692378	0.0211985	0.58	2.897	0.118263	0.03	1.10998	0.135937	0.35	0.745616	0.674006
_____ASV1667	4.2967	0.279322	3.96	0.46719	4.24	0.480555	4.7619	0.700016	4.3	0.641134	2.76093	0.0657455	0.05	3.37284	0.107089	0.015	2.76737	0.263595	0.011	0.360875	0.263539
_____ASV18402	0.241758	0.052625	0.24	0.104563	0.28	0.108321	0.142857	0.0782461	0.3	0.127733	0.327952	0.00968097	0.801	1.11309	0.0438105	0.377	2.0993	0.247881	0.035	0.79389	0.392033
_____ASV19174	0.307692	0.079209	0.24	0.104563	0.36	0.244131	0.333333	0.105409	0.3	0.105131	0.421095	0.0136628	0.722	0.568738	0.0246043	0.683	1.49362	0.193847	0.144	0.778768	0.565103
_____ASV2136	2.75824	0.216725	2.76	0.462889	2.88	0.38	2.71429	0.473804	2.65	0.442927	0.137186	0.00494899	0.982	1.04459	0.0502448	0.399	0.630818	0.0910275	0.851	0.820472	0.792089
_____ASV264	18.8462	0.663164	16.52	1.31545	20.2	0.920145	19.7619	1.4879	19.1	1.56087	0.0408348	0.00135599	0.993	1.74471	0.077248	0.161	1.02017	0.135506	0.445	0.823193	0.707176
_____ASV3825	1.78022	0.183443	1.56	0.231517	1.64	0.382448	1.90476	0.33739	2.1	0.522645	1.90282	0.0575922	0.136	1.61963	0.0653611	0.179	1.32765	0.160734	0.214	0.52262	0.61507
_____ASV4325	0.967033	0.10989	0.64	0.181475	1.12	0.210713	1.14286	0.231822	1	0.261574	0.525647	0.0147852	0.693	2.18559	0.0819676	0.084	2.11143	0.237559	0.032	0.771313	0.380257
_____ASV4463	1.36264	0.131226	1.52	0.252455	1.8	0.264575	0.809524	0.190476	1.2	0.295581	0.998438	0.0341644	0.359	1.57298	0.0717653	0.207	0.615521	0.0842473	0.823	0.677537	0.7854
_____ASV4482	1.36264	0.145352	0.88	0.225979	1.64	0.263818	1.04762	0.212426	1.95	0.413426	2.44397	0.0810161	0.073	1.44936	0.0640604	0.247	0.530832	0.0703871	0.876	0.421056	0.794709
_____ASV5024	1.26374	0.120879	1.24	0.328024	1.08	0.162481	1.33333	0.232311	1.45	0.198348	4.71863	0.120811	0.005	3.39788	0.115995	0.02	1.53551	0.157255	0.121	0.126397	0.542945
_____ASV5311	1.14286	0.129403	0.72	0.178139	1.28	0.241661	1.7619	0.351221	0.85	0.208693	0.297852	0.0100741	0.819	0.564308	0.0254483	0.688	1.21232	0.164015	0.285	0.796614	0.651319
_____ASV6038	0.637363	0.0931297	0.56	0.142361	0.6	0.173205	0.52381	0.214021	0.9	0.228266	4.52729	0.127867	0.006	2.94423	0.110874	0.033	0.821646	0.0928251	0.641	0.137952	0.749334
_____ASV6898	0.703297	0.0956879	0.8	0.216025	0.56	0.183303	0.619048	0.161484	0.85	0.195677	0.403542	0.013523	0.746	0.895188	0.0399978	0.465	1.14436	0.153393	0.333	0.783788	0.669523
_____ASV7210	0.89011	0.121499	0.96	0.291433	0.8	0.182574	0.761905	0.181328	1.05	0.303272	0.805758	0.0251524	0.511	0.722909	0.0300883	0.58	1.64968	0.205984	0.094	0.727955	0.514589
_____ASV7293	0.681319	0.238473	0.32	0.149666	0.4	0.11547	1.66667	0.981576	0.45	0.184605	0.359934	0.0124113	0.804	0.49082	0.022566	0.747	1.07987	0.148945	0.42	0.794761	0.700789
_____ASV7338	0.703297	0.109939	0.76	0.185113	1	0.294392	0.47619	0.148309	0.5	0.184961	2.63825	0.0659319	0.016	2.95781	0.0985572	0.003	2.44152	0.244062	0.011	0.225213	0.263539
_____ASV7728	0.538462	0.0967199	0.36	0.113725	0.4	0.152753	0.52381	0.214021	0.95	0.28539	1.33642	0.0423372	0.246	2.44767	0.103388	0.05	0.824894	0.104529	0.612	0.619889	0.745032
_____ASV840	9.52747	0.401262	9.32	0.647354	9.64	0.704462	9.2381	0.801501	9.95	1.13896	1.75309	0.051185	0.139	1.01292	0.0394321	0.421	1.86997	0.218389	0.057	0.525925	0.454713
_____ASV8575	0.417582	0.0750514	0.48	0.154056	0.52	0.154056	0.285714	0.156492	0.35	0.131289	0.226545	0.00627968	0.866	0.569948	0.0210647	0.683	2.8557	0.316632	0.004	0.803042	0.16663
_____ASV906	7.03297	0.362952	5.44	0.619355	7.28	0.674586	8.47619	0.671243	7.2	0.854092	0.529679	0.0176918	0.677	1.62868	0.0725323	0.158	0.892854	0.119288	0.574	0.769135	0.738414
____g:Aridibacter	3.16484	0.236614	2.84	0.363685	3	0.34641	3.47619	0.554716	3.45	0.670722	3.11537	0.0959435	0.033	0.968595	0.0397729	0.438	1.09934	0.135425	0.384	0.306312	0.686857
_____ASV3853	1.82418	0.167283	1.76	0.253509	1.64	0.310269	2.38095	0.422443	1.55	0.358909	0.773043	0.026464	0.504	1.12508	0.0513539	0.36	0.817833	0.111989	0.651	0.725707	0.751428
_____ASV4559	1.34066	0.138207	1.08	0.199332	1.36	0.215097	1.09524	0.227876	1.9	0.440693	1.77889	0.0615549	0.152	0.765208	0.0353046	0.561	0.608356	0.0842036	0.819	0.537784	0.784359
____g:Blastocatella	1.30769	0.143812	1.12	0.225979	1.24	0.290287	1.57143	0.312984	1.35	0.342399	1.76806	0.0590007	0.168	0.733139	0.03262	0.61	0.888648	0.118617	0.556	0.558785	0.736468
_____ASV15268	0.21978	0.0513605	0.28	0.108321	0.2	0.0816497	0.142857	0.104328	0.25	0.12301	0.290783	0.00928252	0.847	1.27798	0.0543951	0.289	1.41611	0.180823	0.171	0.800073	0.587058
_____ASV17392	0.197802	0.0568179	0.2	0.0816497	0.4	0.173205	0	0	0.15	0.0819178	0.326717	0.0112462	0.764	1.57951	0.0724927	0.217	0.737992	0.101612	0.722	0.78763	0.764697
_____ASV8756	0.89011	0.124477	0.64	0.127541	0.64	0.181475	1.42857	0.327846	0.95	0.336194	2.30316	0.0714672	0.071	0.969443	0.0401092	0.44	1.24109	0.154044	0.25	0.417062	0.635936
____g:JGI_0001001-H03	13.5495	0.592848	13.24	1.34447	13.24	1.00047	14.1429	1.16555	13.7	1.2672	1.84987	0.0575942	0.14	0.792022	0.0328787	0.538	1.3866	0.172683	0.191	0.526651	0.600623
_____ASV11268	0.461538	0.0845987	0.16	0.0748331	0.56	0.173973	0.666667	0.159364	0.5	0.246021	0.113552	0.0040445	0.95	0.388473	0.0184488	0.816	0.944396	0.13455	0.507	0.816693	0.722894
_____ASV11380	0.604396	0.0909576	0.6	0.152753	0.48	0.117189	0.52381	0.224871	0.85	0.243602	1.49388	0.0521993	0.218	0.597568	0.0278404	0.652	0.665375	0.0929983	0.799	0.59919	0.77904
_____ASV13061	0.450549	0.080085	0.48	0.154056	0.6	0.163299	0.238095	0.11761	0.45	0.198348	0.716479	0.0255341	0.569	0.682535	0.0324325	0.637	0.691626	0.0985935	0.751	0.741665	0.770431
_____ASV1418	4.84615	0.302583	5	0.648074	4	0.516398	5	0.617213	5.55	0.626078	0.869266	0.0290886	0.455	0.812886	0.0362692	0.518	1.06591	0.142676	0.417	0.708432	0.70013
_____ASV15077	0.351648	0.0817597	0.44	0.183303	0.32	0.149666	0.428571	0.162882	0.2	0.155597	1.10033	0.0337621	0.351	0.794128	0.0324891	0.534	1.69119	0.207568	0.089	0.67372	0.513369
_____ASV15125	0.340659	0.0629355	0.24	0.104563	0.52	0.154056	0.428571	0.13041	0.15	0.0819178	0.177925	0.00617568	0.92	1.66585	0.0770941	0.146	0.686235	0.0952751	0.775	0.811048	0.775682
_____ASV19291	0.21978	0.0640555	0.32	0.149666	0.2	0.1	0.190476	0.148309	0.15	0.109424	2.11178	0.0600102	0.106	1.74015	0.0659329	0.169	1.77293	0.201524	0.093	0.481959	0.513666
_____ASV3606	1.51648	0.170729	1.76	0.436959	1.36	0.270062	1.38095	0.253323	1.55	0.366168	0.319585	0.011198	0.857	0.196479	0.00917922	0.956	1.07285	0.150366	0.355	0.801839	0.674006
_____ASV4038	1.32967	0.134478	1.12	0.260256	1.28	0.22745	1.80952	0.349278	1.15	0.220943	0.235254	0.00846602	0.872	1.21455	0.0582766	0.313	0.566693	0.0815735	0.872	0.804129	0.794433
_____ASV5804	0.857143	0.107782	1.08	0.162481	0.96	0.27374	0.714286	0.208656	0.6	0.183533	1.08081	0.0326838	0.375	1.33098	0.0536655	0.281	1.63663	0.197968	0.099	0.682224	0.520352
_____ASV7075	0.747253	0.09708	0.68	0.138082	1	0.2	0.666667	0.186871	0.6	0.255467	1.60816	0.0487346	0.192	0.321622	0.0129955	0.87	1.82366	0.221061	0.065	0.579819	0.472757
_____ASV7297	0.428571	0.0647015	0.4	0.129099	0.44	0.130128	0.333333	0.125988	0.55	0.135239	0.65524	0.0227158	0.579	0.906871	0.0419191	0.48	0.828509	0.114891	0.602	0.745616	0.743474
_____ASV7808	0.659341	0.0940472	0.44	0.130128	0.72	0.168523	0.714286	0.23035	0.8	0.236198	0.439688	0.0148472	0.721	0.577034	0.0259801	0.699	1.18461	0.160006	0.316	0.778586	0.663969
_____ASV9879	0.736264	0.0986294	0.52	0.154056	0.8	0.191485	1.04762	0.243743	0.6	0.197351	0.843832	0.0306406	0.493	0.463422	0.0224366	0.788	0.602814	0.0875557	0.828	0.722075	0.786931
____g:Stenotrophobacter	8.38462	0.457142	6.6	0.57735	8	0.768115	10.1429	1.10902	9.25	1.12127	0.968179	0.0285922	0.419	0.58663	0.0230991	0.656	2.11116	0.249387	0.032	0.696818	0.380257
_____ASV10232	0.516484	0.0802357	0.48	0.130639	0.44	0.142361	0.714286	0.196915	0.45	0.184605	3.1458	0.0883603	0.024	2.49518	0.0934473	0.056	1.36566	0.153436	0.196	0.27051	0.604301
_____ASV14005	0.351648	0.0722457	0.28	0.108321	0.16	0.0748331	0.285714	0.140456	0.75	0.227977	0.901464	0.0297856	0.449	1.26322	0.0556516	0.296	1.00316	0.132583	0.442	0.7048	0.706116
_____ASV14126	0.318681	0.0747468	0.16	0.0748331	0.24	0.119443	0.619048	0.223353	0.3	0.163836	2.67859	0.083739	0.058	0.708011	0.0295121	0.588	1.17452	0.146873	0.315	0.386944	0.663089
_____ASV1880	3.74725	0.278051	2.92	0.42	3.8	0.640312	4.33333	0.570436	4.1	0.556776	1.83626	0.0586968	0.134	1.54466	0.0658342	0.182	0.930359	0.118957	0.513	0.521485	0.726173
_____ASV3410	1.46154	0.154151	1	0.244949	1.4	0.23094	2.28571	0.426184	1.25	0.279803	1.35203	0.0397456	0.275	4.17269	0.163552	0.007	0.858722	0.100975	0.609	0.635957	0.744976
_____ASV5783	0.901099	0.107195	0.76	0.155778	0.84	0.213542	0.904762	0.275203	1.15	0.220943	1.60951	0.0535423	0.18	0.845807	0.0375157	0.516	0.914156	0.121642	0.56	0.569749	0.736896
_____ASV6808	0.791209	0.0994693	0.84	0.197315	0.76	0.166132	0.714286	0.219771	0.85	0.232549	2.82444	0.084723	0.042	1.50043	0.0600102	0.201	1.21141	0.145352	0.277	0.336151	0.649775
_____ASV9889	0.296703	0.0552373	0.16	0.0748331	0.36	0.113725	0.285714	0.122336	0.4	0.133771	0.311352	0.0105624	0.806	1.45255	0.0657024	0.235	0.89064	0.120858	0.576	0.795113	0.739064
__o:DS-100	30.1429	1.0364	28.2	1.71464	30.4	1.78699	34.3333	2.19668	27.85	2.57547	0.203944	0.00778366	0.893	0.358065	0.0182211	0.828	0.463371	0.0707396	0.926	0.807062	0.803735
_____ASV11704	0.417582	0.0682342	0.44	0.142361	0.36	0.0979796	0.619048	0.17561	0.25	0.12301	1.38271	0.0487253	0.281	0.5599	0.026307	0.698	0.645461	0.0909812	0.793	0.637469	0.778935
_____ASV12074	0.21978	0.0513605	0.24	0.104563	0.28	0.108321	0.285714	0.122336	0.05	0.05	1.84034	0.0625751	0.144	0.603109	0.0273425	0.675	0.774746	0.105371	0.678	0.530646	0.757535
_____ASV12745	0.263736	0.0621848	0.08	0.0553775	0.44	0.164114	0.333333	0.125988	0.2	0.11698	0.864851	0.0301187	0.468	1.1381	0.0528465	0.341	0.666439	0.0928358	0.786	0.713554	0.778131
_____ASV13103	0.373626	0.075993	0.44	0.183303	0.56	0.164114	0.238095	0.0952381	0.2	0.11698	1.20744	0.0355799	0.318	0.632794	0.0248622	0.631	2.05457	0.242169	0.037	0.65807	0.397617
_____ASV13515	0.230769	0.0520095	0.08	0.0553775	0.36	0.113725	0.190476	0.0878052	0.3	0.146898	1.54448	0.0545455	0.205	1.08044	0.0508763	0.384	0.415917	0.0587549	0.96	0.59064	0.810154
_____ASV1364	6.12088	0.341953	5.84	0.604649	6.12	0.746815	7.04762	0.571032	5.5	0.793062	1.27782	0.0483676	0.299	0.299792	0.0151302	0.897	0.268657	0.0406766	0.992	0.64894	0.814098
_____ASV14404	0.417582	0.0717238	0.6	0.141421	0.44	0.142361	0.380952	0.161484	0.2	0.11698	1.65738	0.0570171	0.184	0.524867	0.0240753	0.72	0.761062	0.104728	0.695	0.574525	0.759702
_____ASV15668	0.296703	0.0594942	0.24	0.104563	0.16	0.0748331	0.285714	0.122336	0.55	0.169752	0.651085	0.0232474	0.585	0.962368	0.0458161	0.421	0.601451	0.085901	0.838	0.746475	0.789403
_____ASV15972	0.230769	0.0586309	0.12	0.0663325	0.32	0.111355	0	0	0.5	0.19868	0.961986	0.0336599	0.375	0.3787	0.0176676	0.824	0.861501	0.120576	0.581	0.682224	0.740293
_____ASV16197	0.21978	0.0489254	0.16	0.0748331	0.28	0.0916515	0.380952	0.145997	0.05	0.05	0.311386	0.0108668	0.841	2.32397	0.108136	0.058	0.394538	0.0550746	0.969	0.799988	0.810919
_____ASV16608	0.340659	0.080018	0.2	0.1	0.16	0.0945163	0.857143	0.26082	0.2	0.11698	2.37114	0.0662167	0.073	0.935442	0.0348309	0.427	2.13095	0.238036	0.029	0.421056	0.367268
_____ASV16828	0.373626	0.0743689	0.24	0.132665	0.28	0.108321	0.52381	0.177537	0.5	0.184961	3.07455	0.0932604	0.039	1.61202	0.0651964	0.167	1.01921	0.123662	0.424	0.328264	0.701622
_____ASV17231	0.197802	0.0448026	0.28	0.0916515	0.16	0.0945163	0.142857	0.0782461	0.2	0.0917663	2.60908	0.0824155	0.053	0.442702	0.0186454	0.801	1.19789	0.151356	0.287	0.37231	0.652094
_____ASV17526	0.285714	0.0703831	0.08	0.0553775	0.36	0.113725	0.47619	0.235221	0.25	0.12301	4.32398	0.139363	0.008	0.347888	0.01495	0.869	0.643061	0.0829041	0.815	0.162281	0.783462
_____ASV2526	2.84615	0.200684	2.8	0.391578	3.04	0.433897	2.85714	0.373438	2.65	0.412151	1.19726	0.0384371	0.325	0.643797	0.0275581	0.601	1.35658	0.174208	0.174	0.660788	0.588198
_____ASV2675	2.63736	0.190441	2.76	0.3177	2.88	0.338231	2.52381	0.411843	2.3	0.492576	0.444798	0.0163102	0.74	0.986602	0.0482365	0.422	0.461075	0.067628	0.945	0.782972	0.807606
_____ASV3621	2.04396	0.171121	1.76	0.31241	2	0.276887	2.57143	0.381547	1.9	0.416122	2.66948	0.0808099	0.033	0.394604	0.0159272	0.833	1.54295	0.186831	0.124	0.306312	0.548278
_____ASV3718	2	0.172605	2.08	0.237487	1.88	0.401331	1.80952	0.328192	2.25	0.415964	0.0701458	0.00260306	0.975	0.104661	0.00517852	0.989	0.767775	0.113966	0.676	0.819143	0.757526
_____ASV4501	1.51648	0.160404	1.44	0.245493	1.44	0.346795	1.80952	0.297762	1.4	0.406526	0.27621	0.00959102	0.849	0.929366	0.0430279	0.441	0.904201	0.125589	0.56	0.800486	0.736896
_____ASV4987	1.28571	0.144315	1.16	0.262552	1.08	0.276405	1.7619	0.307871	1.2	0.312881	1.06924	0.0378388	0.365	0.572025	0.0269907	0.67	0.689804	0.0976443	0.765	0.678693	0.773978
_____ASV5007	1.21978	0.124822	0.92	0.244404	1.12	0.21848	1.95238	0.296617	0.95	0.169752	0.284211	0.010288	0.835	0.851204	0.041083	0.511	0.63492	0.0919324	0.792	0.798856	0.778935
_____ASV5267	1.06593	0.135154	0.88	0.32311	1.04	0.219697	1.14286	0.231822	1.25	0.29802	0.590118	0.0170238	0.631	2.93214	0.112783	0.027	1.62448	0.187453	0.12	0.757945	0.542728
_____ASV5694	0.835165	0.109682	0.84	0.18868	0.64	0.151438	0.904762	0.227876	1	0.324443	0.973718	0.0357752	0.437	0.790287	0.0387144	0.513	0.380895	0.0559776	0.965	0.702139	0.810499
_____ASV7018	0.769231	0.0964282	0.44	0.130128	0.8	0.2	1	0.19518	0.9	0.239517	3.91226	0.119291	0.014	0.465878	0.0189404	0.762	1.14899	0.140138	0.35	0.213717	0.674006
_____ASV7168	0.747253	0.0995636	0.72	0.212289	0.68	0.18	1.04762	0.23377	0.55	0.153469	0.544098	0.0192384	0.647	0.490262	0.0231132	0.745	0.854344	0.120833	0.55	0.761483	0.734954
_____ASV7773	0.571429	0.0990096	0.6	0.216025	0.76	0.20232	0.571429	0.176897	0.3	0.179179	0.456361	0.0153867	0.724	1.01813	0.0457697	0.426	1.04472	0.140896	0.417	0.779089	0.70013
_____ASV8203	0.450549	0.0630207	0.56	0.130128	0.4	0.129099	0.47619	0.131277	0.35	0.109424	1.25968	0.0456611	0.287	0.450088	0.0217532	0.761	0.515268	0.0747103	0.91	0.639849	0.800625
_____ASV9346	0.527473	0.07219	0.52	0.130639	0.48	0.130639	0.666667	0.186871	0.45	0.135239	1.01967	0.0322879	0.396	1.48315	0.0626186	0.214	1.22919	0.155689	0.293	0.68835	0.655384
_____ASV9532	0.527473	0.0786651	0.44	0.142361	0.6	0.163299	0.380952	0.17561	0.7	0.146898	1.30768	0.0460125	0.298	0.63916	0.0299864	0.652	0.648367	0.0912549	0.797	0.64846	0.778935
_____ASV9598	0.615385	0.0947579	0.76	0.20232	0.72	0.195959	0.428571	0.13041	0.5	0.211511	0.502575	0.0178119	0.715	1.32203	0.0624727	0.26	0.570924	0.0809372	0.853	0.776076	0.792508
_____ASV9697	0.494505	0.0739165	0.48	0.142829	0.56	0.142361	0.666667	0.173663	0.25	0.12301	0.626771	0.0182236	0.608	0.517442	0.0200598	0.707	2.3525	0.273599	0.016	0.750401	0.292939
__o:Elev-16S-573	1.85714	0.173713	2.44	0.360925	1.64	0.340979	1.42857	0.297381	1.85	0.35744	0.600224	0.02198	0.646	0.872713	0.0426114	0.5	0.469296	0.0687419	0.943	0.761322	0.807199
_____ASV3890	1.38462	0.158418	1.96	0.323934	1.2	0.316228	1.04762	0.288479	1.25	0.306723	0.5068	0.016591	0.702	1.57028	0.068541	0.205	1.06988	0.140097	0.381	0.773389	0.68521
_____ASV9973	0.472527	0.07219	0.48	0.117189	0.44	0.130128	0.380952	0.161484	0.6	0.183533	2.10409	0.0516577	0.099	3.42533	0.112127	0.011	2.5984	0.255174	0.007	0.470391	0.217631
__o:Pyrinomonadales	291.055	7.25465	297.88	16.1791	276.04	10.7475	294.905	12.1718	297.25	18.8185	1.35168	0.0477759	0.258	1.00889	0.0475462	0.4	0.482149	0.0681672	0.923	0.627146	0.80334
___f:Pyrinomonadaceae	291.055	7.25465	297.88	16.1791	276.04	10.7475	294.905	12.1718	297.25	18.8185	1.44309	0.0512631	0.26	0.862969	0.0408738	0.486	0.472578	0.0671497	0.924	0.627318	0.803598
____g:RB41	291.055	7.25465	297.88	16.1791	276.04	10.7475	294.905	12.1718	297.25	18.8185	0.489493	0.0184343	0.685	0.21495	0.0107934	0.938	0.527644	0.0794844	0.898	0.770053	0.798308
_____ASV10017	0.351648	0.0722457	0.28	0.108321	0.32	0.111355	0.333333	0.143649	0.5	0.223607	0.717251	0.0222815	0.545	0.619037	0.0256406	0.65	1.74528	0.21687	0.067	0.736828	0.473825
_____ASV10271	0.56044	0.0927254	0.64	0.244131	0.4	0.11547	0.714286	0.184428	0.5	0.170139	0.717251	0.0222815	0.556	0.619037	0.0256406	0.687	1.74528	0.21687	0.073	0.739222	0.483732
_____ASV10288	0.494505	0.0687826	0.52	0.130639	0.52	0.117189	0.47619	0.148309	0.45	0.169752	0.717251	0.0222815	0.542	0.619037	0.0256406	0.652	1.74528	0.21687	0.082	0.735559	0.501056
_____ASV1043	6.3956	0.367109	5.8	0.535413	6.64	0.79975	6.57143	0.722336	6.65	0.912703	0.628033	0.0217577	0.626	1.67615	0.0774255	0.154	0.58381	0.0809027	0.846	0.755876	0.79106
_____ASV10656	0.472527	0.075497	0.28	0.0916515	0.56	0.116619	0.666667	0.251976	0.4	0.11239	0.440304	0.014782	0.75	0.378339	0.0169357	0.859	1.29375	0.173736	0.255	0.784582	0.638039
_____ASV10841	0.417582	0.0856861	0.24	0.132665	0.76	0.225684	0.238095	0.0952381	0.4	0.168585	0.0569998	0.00204292	0.988	0.606512	0.0289838	0.648	0.842204	0.120741	0.63	0.821912	0.747254
_____ASV10879	0.318681	0.0763629	0.52	0.174356	0.16	0.0748331	0.47619	0.224871	0.1	0.0688247	0.328332	0.0113827	0.819	0.155962	0.00720921	0.955	1.16049	0.160929	0.316	0.796614	0.663969
_____ASV10916	0.571429	0.102643	0.48	0.154056	0.28	0.122746	0.809524	0.214021	0.8	0.321182	1.06324	0.035675	0.356	0.688371	0.0307959	0.597	1.03897	0.139442	0.42	0.675447	0.700789
_____ASV11089	0.417582	0.0812989	0.24	0.119443	0.48	0.174356	0.571429	0.18988	0.4	0.168585	2.72627	0.0732115	0.057	1.0033	0.0359236	0.406	2.37689	0.255317	0.022	0.385244	0.330558
_____ASV11383	0.263736	0.06782	0.2	0.129099	0.32	0.149666	0.428571	0.162882	0.1	0.0688247	2.11687	0.0653321	0.11	0.55966	0.0230301	0.748	1.46798	0.181223	0.138	0.48772	0.559777
_____ASV11485	0.362637	0.0690357	0.2	0.0816497	0.44	0.142361	0.333333	0.143649	0.5	0.184961	2.27902	0.0695868	0.082	0.640656	0.0260821	0.664	1.48772	0.181702	0.139	0.4398	0.561071
_____ASV1159	7.06593	0.394654	5.96	0.649307	7.36	0.918114	8.33333	0.840446	6.75	0.631935	1.17422	0.040313	0.356	0.595728	0.0272699	0.667	0.873065	0.119896	0.579	0.675447	0.739713
_____ASV11739	0.373626	0.0906473	0.2	0.11547	0.48	0.252455	0.238095	0.11761	0.6	0.183533	1.13132	0.0341774	0.348	2.0317	0.0818374	0.092	1.39862	0.169011	0.158	0.672959	0.578644
_____ASV11789	0.340659	0.0648465	0.2	0.0816497	0.56	0.153623	0.428571	0.162882	0.15	0.0819178	0.984452	0.0309047	0.414	0.718481	0.0300735	0.609	1.56135	0.19606	0.12	0.695723	0.542728
_____ASV12039	0.241758	0.0631696	0.2	0.1	0.2	0.1	0.380952	0.200905	0.2	0.0917663	2.44595	0.0630267	0.069	2.63236	0.0904399	0.041	2.29645	0.236697	0.012	0.413249	0.268822
_____ASV12101	0.21978	0.0463627	0.2	0.0816497	0.28	0.0916515	0.285714	0.122336	0.1	0.0688247	1.0426	0.036364	0.4	1.15656	0.0537848	0.334	0.604978	0.0844021	0.852	0.689388	0.792125
_____ASV12194	0.296703	0.0615123	0.2	0.0816497	0.4	0.141421	0.285714	0.122336	0.3	0.146898	2.50896	0.0751085	0.043	0.953665	0.0380653	0.445	1.48933	0.178339	0.142	0.338374	0.563065
_____ASV1236	6.01099	0.283659	6.52	0.563087	5.68	0.54687	5.90476	0.581069	5.9	0.602189	0.240871	0.00893142	0.896	0.291102	0.014392	0.911	0.668323	0.0991248	0.783	0.807728	0.777549
_____ASV12384	0.384615	0.083818	0.8	0.238048	0.2	0.11547	0.142857	0.0782461	0.35	0.131289	0.719273	0.0255068	0.549	1.00971	0.0477417	0.408	0.616752	0.0874849	0.838	0.737118	0.789403
_____ASV12555	0.263736	0.0621848	0.24	0.104563	0.28	0.122746	0.380952	0.17561	0.15	0.0819178	0.500127	0.0162411	0.686	2.91387	0.126167	0.026	0.685471	0.08904	0.761	0.770599	0.773043
_____ASV12724	0.307692	0.0578244	0.32	0.138082	0.28	0.108321	0.428571	0.110657	0.2	0.0917663	0.553218	0.0150281	0.653	1.75397	0.0635283	0.137	2.56346	0.278543	0.005	0.762617	0.186776
_____ASV12876	0.197802	0.0523438	0.2	0.1	0.36	0.14	0.190476	0.0878052	0	0	4.31514	0.114087	0.008	2.13021	0.0750933	0.084	1.75032	0.185105	0.081	0.162281	0.499058
_____ASV1307	4.86813	0.330836	5.16	0.82801	4.44	0.500267	5	0.661888	4.9	0.615159	0.699176	0.0261115	0.548	0.358086	0.0178308	0.833	0.483317	0.0722	0.933	0.737118	0.804677
_____ASV1350	5.3956	0.281666	5.8	0.640312	5.52	0.507017	5.42857	0.53261	4.7	0.552982	0.226477	0.00738497	0.882	0.817725	0.0355525	0.519	1.42097	0.18534	0.189	0.80616	0.598777
_____ASV13650	0.230769	0.064577	0.28	0.108321	0.12	0.0663325	0.190476	0.111677	0.35	0.220943	0.283097	0.00961571	0.847	1.80467	0.08173	0.12	0.77128	0.10479	0.719	0.800073	0.764303
_____ASV13652	0.692308	0.0879731	0.76	0.225684	0.52	0.130639	0.809524	0.163577	0.7	0.163836	0.555426	0.0195436	0.644	1.60884	0.0754794	0.181	0.513163	0.072226	0.888	0.761041	0.796466
_____ASV13695	0.230769	0.0565101	0.08	0.0553775	0.24	0.104563	0.380952	0.17561	0.25	0.0993399	0.560995	0.0187394	0.688	0.295363	0.013155	0.935	1.3288	0.177549	0.176	0.77062	0.58985
_____ASV13898	0.241758	0.0591776	0.12	0.0879394	0.32	0.138082	0.380952	0.145997	0.15	0.0819178	0.484403	0.0161726	0.704	0.661025	0.0294259	0.644	1.22992	0.164252	0.289	0.774113	0.653802
_____ASV14007	0.340659	0.0736619	0.48	0.216949	0.24	0.087178	0.190476	0.0878052	0.45	0.135239	0.825002	0.0280687	0.506	1.64	0.0743961	0.168	0.678484	0.092335	0.754	0.726354	0.771374
_____ASV14017	0.362637	0.0994693	0.28	0.108321	0.36	0.113725	0.571429	0.381547	0.25	0.0993399	1.23271	0.0420444	0.299	0.512111	0.0232889	0.735	0.934282	0.127463	0.509	0.64894	0.72359
_____ASV14149	0.252747	0.0596968	0.32	0.125433	0.16	0.0748331	0.333333	0.125988	0.2	0.155597	1.16443	0.0405456	0.353	1.23635	0.0574	0.296	0.559849	0.0779762	0.896	0.674641	0.798252
_____ASV1416	4.67033	0.280874	5.28	0.537029	4.52	0.408738	4.04762	0.622882	4.75	0.710356	0.474861	0.0155329	0.673	0.246227	0.0107389	0.921	1.52536	0.19958	0.141	0.767732	0.563065
_____ASV14218	0.21978	0.0601224	0.12	0.0663325	0.16	0.0748331	0.285714	0.156492	0.35	0.181731	0.55285	0.0178213	0.671	0.570587	0.0245241	0.724	1.5104	0.194753	0.119	0.766968	0.54184
_____ASV14240	0.747253	0.108934	0.72	0.168523	1.08	0.293939	0.380952	0.145997	0.75	0.190221	1.10023	0.0316429	0.363	1.49491	0.0573256	0.225	2.00249	0.23037	0.039	0.677917	0.407304
_____ASV14502	0.648352	0.0902765	0.6	0.208167	0.52	0.154056	0.809524	0.202591	0.7	0.146898	0.790389	0.0259651	0.522	1.56148	0.0683948	0.177	0.975353	0.128165	0.477	0.730982	0.715912
_____ASV14594	0.450549	0.0873763	0.52	0.200998	0.6	0.191485	0.333333	0.105409	0.3	0.163836	1.25219	0.036773	0.306	1.35285	0.0529719	0.264	1.83233	0.215239	0.058	0.652606	0.457279
_____ASV1467	5	0.323292	4.72	0.751709	4.32	0.38175	5.52381	0.645936	5.65	0.77213	0.566652	0.0210218	0.666	0.417703	0.0206614	0.796	0.541291	0.0803238	0.88	0.766311	0.795903
_____ASV14678	0.285714	0.0649706	0.2	0.1	0.32	0.125433	0.428571	0.18988	0.2	0.0917663	0.631074	0.0227229	0.595	0.192893	0.00926057	0.952	0.804418	0.115858	0.656	0.747903	0.752922
_____ASV14842	0.307692	0.0598988	0.36	0.113725	0.4	0.129099	0.190476	0.0878052	0.25	0.14281	1.06274	0.0337138	0.351	2.97475	0.125826	0.016	0.706678	0.089673	0.745	0.67372	0.769385
_____ASV15036	0.395604	0.0660764	0.24	0.104563	0.48	0.154056	0.47619	0.131277	0.4	0.133771	0.502827	0.0187531	0.708	0.37905	0.0188491	0.847	0.534514	0.0797397	0.89	0.775043	0.796784
_____ASV15501	0.208791	0.0595393	0.16	0.0945163	0.16	0.0945163	0.285714	0.140456	0.25	0.160181	0.282619	0.00986563	0.858	0.982736	0.0457402	0.448	0.846819	0.118242	0.617	0.802024	0.746157
_____ASV15974	0.571429	0.175511	0.52	0.192527	0.24	0.087178	0.47619	0.131277	1.15	0.740821	0.673678	0.0223871	0.553	1.63871	0.0726086	0.166	0.891725	0.118532	0.56	0.737665	0.736896
_____ASV1616	4.49451	0.261196	5.24	0.436959	4.24	0.56356	4.09524	0.487485	4.3	0.594271	0.287792	0.00954958	0.854	0.327595	0.0144938	0.866	1.43633	0.190642	0.151	0.801233	0.571988
_____ASV16437	0.483516	0.0802357	0.56	0.173973	0.44	0.153623	0.571429	0.176897	0.35	0.131289	1.19336	0.0347868	0.292	1.91851	0.074567	0.039	1.72171	0.200754	0.068	0.644478	0.474561
_____ASV16586	0.318681	0.0642019	0.36	0.14	0.28	0.0916515	0.380952	0.12866	0.25	0.160181	0.803918	0.0262124	0.526	1.97	0.0856446	0.097	0.893025	0.116471	0.558	0.731459	0.736748
_____ASV16587	0.21978	0.0601224	0.12	0.0879394	0.28	0.147422	0.285714	0.122336	0.2	0.11698	0.309615	0.010881	0.824	1.19488	0.0559899	0.32	0.721316	0.101398	0.725	0.796927	0.765578
_____ASV17047	0.373626	0.0821689	0.24	0.104563	0.36	0.113725	0.238095	0.0952381	0.7	0.3	0.206433	0.00757921	0.914	0.862476	0.0422212	0.488	0.553424	0.081276	0.893	0.810934	0.797496
_____ASV17244	0.208791	0.0552859	0.28	0.147422	0.28	0.108321	0.142857	0.0782461	0.1	0.0688247	0.463943	0.0145299	0.751	0.50616	0.0211361	0.738	1.78119	0.223135	0.068	0.784697	0.474561
_____ASV17323	0.21978	0.0536852	0.24	0.144684	0.2	0.0816497	0.190476	0.0878052	0.25	0.0993399	1.25598	0.0400875	0.306	0.607118	0.0258367	0.728	1.39973	0.178702	0.164	0.652606	0.582824
_____ASV1743	4.17582	0.252747	4.52	0.447661	3.36	0.50951	4	0.430946	4.95	0.600329	0.962124	0.0342941	0.444	0.78824	0.0374615	0.584	0.593834	0.0846668	0.867	0.704178	0.793813
_____ASV17570	0.285714	0.0610964	0.16	0.0748331	0.28	0.122746	0.142857	0.0782461	0.6	0.183533	0.0753502	0.00238516	0.957	1.08381	0.045743	0.336	1.60102	0.202718	0.095	0.817584	0.515308
_____ASV17831	0.373626	0.0879121	0.4	0.251661	0.28	0.108321	0.238095	0.11761	0.6	0.168585	1.54982	0.0503443	0.203	0.169226	0.00732953	0.942	1.33557	0.173539	0.229	0.588497	0.625659
_____ASV1796	3.69231	0.253759	2.88	0.375588	3.28	0.430194	4.2381	0.601208	4.65	0.595045	2.75346	0.0915888	0.044	0.798092	0.035396	0.525	0.644766	0.0857878	0.814	0.342824	0.783462
_____ASV18229	0.252747	0.0576152	0.32	0.095219	0.28	0.135647	0.190476	0.111677	0.2	0.11698	0.433008	0.0147781	0.789	1.67588	0.0762614	0.134	0.741616	0.101242	0.688	0.791839	0.75916
_____ASV18377	0.230769	0.0543064	0.32	0.111355	0.08	0.0553775	0.333333	0.143649	0.2	0.11698	4.15368	0.0994084	0.008	3.7133	0.118492	0.011	2.25315	0.215695	0.02	0.162281	0.321344
_____ASV18489	0.197802	0.0448026	0.2	0.1	0.16	0.0748331	0.285714	0.101015	0.15	0.0819178	0.471686	0.0154874	0.709	1.70457	0.0746239	0.148	1.01126	0.132816	0.434	0.775232	0.704188
_____ASV19094	0.208791	0.0615559	0.16	0.0748331	0.36	0.181475	0.0952381	0.0656383	0.2	0.11698	1.29547	0.0416985	0.27	1.48204	0.0636055	0.226	1.03231	0.132913	0.411	0.632422	0.698824
_____ASV19459	0.384615	0.0745671	0.36	0.14	0.32	0.125433	0.285714	0.140456	0.6	0.197351	0.462298	0.0148329	0.723	0.479217	0.0205009	0.778	1.5998	0.205319	0.111	0.779089	0.532041
_____ASV19538	0.21978	0.0536852	0.28	0.108321	0.12	0.0663325	0.285714	0.140456	0.2	0.11698	0.868578	0.0291124	0.478	0.690808	0.030872	0.632	1.09476	0.146773	0.338	0.717059	0.671834
_____ASV19800	0.197802	0.0546267	0.16	0.0945163	0.36	0.151438	0.190476	0.0878052	0.05	0.05	1.56032	0.0509664	0.227	0.727485	0.0316836	0.599	1.10441	0.144299	0.361	0.605175	0.677076
_____ASV20066	0.208791	0.0506767	0.2	0.1	0.28	0.122746	0.238095	0.0952381	0.1	0.0688247	0.534702	0.0185847	0.676	0.695827	0.0322466	0.627	0.910471	0.126582	0.528	0.768814	0.72921
_____ASV20552	0.263736	0.0601893	0.16	0.0748331	0.28	0.108321	0.333333	0.173663	0.3	0.127733	1.73134	0.0462965	0.146	3.12414	0.111387	0.015	1.95831	0.209463	0.048	0.531742	0.43273
_____ASV20756	0.230769	0.0520095	0.2	0.1	0.24	0.104563	0.190476	0.111677	0.3	0.105131	0.573751	0.0182306	0.615	1.20712	0.0511407	0.308	1.40549	0.178635	0.186	0.752167	0.598777
_____ASV20809	0.450549	0.115114	0.32	0.111355	0.28	0.108321	0.52381	0.177537	0.75	0.452333	0.405663	0.0136049	0.769	0.754809	0.0337526	0.571	1.18464	0.15892	0.303	0.787908	0.658774
_____ASV20927	0.241758	0.0704783	0.2	0.0816497	0.12	0.0663325	0.47619	0.254662	0.2	0.11698	0.20384	0.00703042	0.88	0.36573	0.0168187	0.846	1.15896	0.159889	0.315	0.805757	0.663089
_____ASV2094	3.14286	0.263614	4.04	0.662017	2.12	0.260256	2.61905	0.355073	3.85	0.629432	0.854339	0.0281899	0.502	1.41157	0.0621019	0.2	0.975872	0.1288	0.48	0.724706	0.716643
_____ASV218	24.7253	0.810653	26.2	1.56631	23.96	1.3644	23.2857	1.43119	25.35	2.184	1.06184	0.0394093	0.386	0.291486	0.0144244	0.941	0.456658	0.0677942	0.961	0.685666	0.810182
_____ASV2234	2.79121	0.242351	3.36	0.550394	2.24	0.384187	2.19048	0.400113	3.4	0.544832	3.44386	0.109007	0.021	0.57402	0.0242255	0.675	0.9293	0.117659	0.544	0.254903	0.733479
_____ASV2310	2.98901	0.231518	2.84	0.442267	2.56	0.412634	3.52381	0.596095	3.15	0.392529	0.6227	0.0205349	0.638	1.31906	0.0579988	0.251	1.06896	0.141005	0.398	0.760564	0.694149
_____ASV2405	3.76923	0.241119	4.68	0.552932	3.32	0.340196	3.2381	0.511323	3.75	0.463823	2.18181	0.0628861	0.09	1.30475	0.0501423	0.256	1.77661	0.204829	0.067	0.455031	0.473825
_____ASV2518	2.07692	0.184391	1.48	0.277609	1.64	0.310269	3.19048	0.417584	2.2	0.401314	0.808801	0.0266087	0.485	0.466671	0.0204706	0.772	1.32462	0.174314	0.233	0.718927	0.627
_____ASV2538	3.25275	0.245394	3.16	0.303754	3	0.439697	2.7619	0.413491	4.2	0.769826	2.06179	0.0620819	0.124	1.68444	0.067626	0.155	1.30913	0.157674	0.222	0.507744	0.619429
_____ASV2696	2.82418	0.208836	3.08	0.522558	2.48	0.283549	3.14286	0.489342	2.6	0.311195	4.89668	0.154027	0.004	0.372998	0.0156438	0.837	0.682582	0.0858837	0.743	0.112712	0.768658
_____ASV271	22	0.769695	22.96	1.42066	20.72	1.19376	21.8571	1.71448	22.55	1.97414	1.34176	0.0391574	0.242	0.824662	0.0320887	0.505	2.03949	0.238078	0.03	0.61585	0.375127
_____ASV2845	2.68132	0.218709	2.36	0.3995	2.8	0.326599	2.80952	0.563235	2.8	0.500526	0.811281	0.0268716	0.498	1.42836	0.063081	0.246	0.952147	0.12615	0.498	0.723461	0.721165
_____ASV2894	1.82418	0.163593	1.6	0.244949	1.68	0.243036	2.2381	0.477617	1.85	0.35	0.481408	0.0153837	0.693	1.01189	0.0431139	0.418	1.44904	0.18522	0.169	0.771313	0.586812
_____ASV322	17.3297	0.667958	16.28	1.26428	16.56	1.19733	19.4286	1.3462	17.4	1.57179	0.327012	0.0116656	0.837	1.26362	0.060103	0.301	0.58844	0.0839661	0.856	0.799443	0.79267
_____ASV325	18.0549	0.656955	19.56	1.47318	16.92	0.999867	18.0952	0.930706	17.55	1.7584	1.2368	0.0421233	0.302	1.50148	0.0681835	0.215	0.614001	0.0836473	0.835	0.650834	0.788329
_____ASV3309	1.75824	0.158858	1.24	0.290287	1.84	0.292575	1.85714	0.360461	2.2	0.321182	1.20647	0.0393311	0.338	2.15778	0.0937917	0.068	0.731157	0.095343	0.725	0.66849	0.765578
_____ASV3333	1.87912	0.191922	1.8	0.288675	2	0.395811	2.04762	0.439026	1.65	0.442927	1.02819	0.0270273	0.377	2.1775	0.0763173	0.059	2.61117	0.274551	0.006	0.683044	0.199955
_____ASV361	16.967	0.700157	17.6	1.46742	15.92	1.03428	16.381	1.44828	18.1	1.72428	1.86423	0.0632916	0.156	0.242516	0.0109781	0.923	0.900098	0.122235	0.541	0.543724	0.732565
_____ASV362	15.1648	0.613894	16.28	1.2852	15.28	1.03846	13.2857	1.10657	15.6	1.47327	0.30411	0.0100794	0.823	2.28447	0.100955	0.073	0.788706	0.104563	0.66	0.796927	0.753702
_____ASV3752	1.81319	0.154629	2	0.341565	1.96	0.297097	1.7619	0.283723	1.45	0.303272	0.50542	0.0137173	0.665	2.34976	0.0850315	0.061	2.38506	0.258927	0.018	0.766304	0.305424
_____ASV3755	1.72527	0.154751	1.96	0.27374	1.68	0.354589	1.71429	0.309707	1.5	0.29469	1.027	0.0343138	0.405	0.683746	0.0304601	0.604	1.08108	0.144483	0.384	0.692591	0.686857
_____ASV3803	1.61538	0.140442	1.72	0.267831	1.36	0.250865	1.71429	0.324719	1.7	0.3	0.89685	0.029101	0.473	1.03542	0.0447964	0.398	1.21862	0.158167	0.289	0.715213	0.653802
_____ASV3823	1.7033	0.154299	1.72	0.308329	1.52	0.26533	1.66667	0.251976	1.95	0.419743	0.413797	0.015311	0.745	0.299844	0.0147928	0.893	0.636486	0.0942028	0.804	0.783781	0.780681
_____ASV3955	1.69231	0.156809	1.84	0.298217	1.44	0.265079	1.85714	0.353794	1.65	0.364728	0.597201	0.0203844	0.607	1.68569	0.0767177	0.166	0.696359	0.0950762	0.757	0.750031	0.772153
_____ASV4221	1.6044	0.14979	1.24	0.246847	1.4	0.282843	2.09524	0.351221	1.8	0.312881	0.282105	0.010668	0.831	0.509276	0.0256783	0.726	0.454026	0.0686776	0.941	0.798443	0.807117
_____ASV4531	1.85714	0.202892	1.6	0.270801	2	0.559762	1.95238	0.341399	1.9	0.37627	0.562003	0.0176386	0.666	1.41718	0.0593046	0.241	1.43598	0.180274	0.181	0.766311	0.594515
_____ASV4615	1.16484	0.132841	1.28	0.267831	1.28	0.28	0.857143	0.198635	1.2	0.304354	1.90443	0.0554463	0.136	3.57992	0.138969	0.01	1.00075	0.116545	0.452	0.52262	0.708501
_____ASV4688	1.61538	0.14806	1.52	0.277609	1.56	0.283314	1.85714	0.367007	1.55	0.26631	0.224773	0.00778633	0.911	0.759406	0.0350752	0.57	0.990932	0.137307	0.483	0.810527	0.717654
_____ASV5056	1.28571	0.131011	1	0.182574	1.32	0.281188	1.19048	0.254662	1.7	0.325253	0.967735	0.0307066	0.417	1.06313	0.044978	0.369	1.3659	0.173362	0.181	0.696351	0.594515
_____ASV5061	1.26374	0.136979	1.08	0.244404	1.32	0.281188	1.57143	0.33503	1.1	0.228266	0.434446	0.0154242	0.731	0.247595	0.0117205	0.91	0.933838	0.132616	0.495	0.780556	0.720116
_____ASV5365	1.40659	0.158579	1.16	0.268825	1.96	0.389358	1	0.19518	1.45	0.336194	1.57675	0.0477655	0.226	1.23217	0.0497694	0.322	1.53097	0.185514	0.128	0.603582	0.552912
_____ASV5392	0.967033	0.114248	1.08	0.288213	0.72	0.147422	0.904762	0.227876	1.2	0.224781	0.440334	0.0158663	0.737	0.287409	0.0138081	0.89	0.815629	0.117557	0.631	0.781895	0.747543
_____ASV5567	1.05495	0.150183	0.64	0.181475	1.36	0.36	1.2381	0.357936	1	0.261574	1.63729	0.0558365	0.202	1.16845	0.0531302	0.311	0.615244	0.0839269	0.815	0.587644	0.783462
_____ASV5687	0.846154	0.111514	0.64	0.215097	0.76	0.218174	0.761905	0.181328	1.3	0.262578	1.52837	0.0422669	0.22	3.44515	0.127034	0.011	1.59284	0.176199	0.115	0.600066	0.536644
_____ASV6043	0.648352	0.0889137	0.52	0.174356	0.52	0.16452	0.761905	0.194015	0.85	0.181731	1.19927	0.0400365	0.347	0.813766	0.0362225	0.55	1.00084	0.133649	0.436	0.672959	0.704192
_____ASV6056	0.472527	0.0928989	0.44	0.153623	0.4	0.129099	0.428571	0.176897	0.65	0.292674	1.09503	0.0383738	0.356	0.171382	0.00800775	0.955	0.886436	0.124255	0.588	0.675447	0.741377
_____ASV6316	0.846154	0.0923484	0.92	0.181842	0.6	0.152753	1.14286	0.221313	0.75	0.175844	0.948318	0.0320807	0.416	0.575694	0.0259669	0.692	1.04447	0.141333	0.435	0.695766	0.704188
_____ASV6356	0.89011	0.107645	1	0.238048	0.92	0.181842	0.761905	0.217176	0.85	0.232549	0.317179	0.0117211	0.818	0.129381	0.00637491	0.982	0.726042	0.107321	0.742	0.796572	0.768374
_____ASV6593	1.08791	0.119674	1.04	0.219697	0.96	0.227156	1.47619	0.263846	0.9	0.250263	1.38469	0.0405561	0.241	1.61167	0.0629388	0.185	1.7356	0.203335	0.078	0.615568	0.495181
_____ASV6786	0.725275	0.132659	0.8	0.305505	0.8	0.23094	0.619048	0.223353	0.65	0.301531	0.117848	0.00448685	0.962	0.993042	0.0504112	0.411	0.28914	0.0440341	0.996	0.818509	0.814666
_____ASV699	10.044	0.498327	11.12	0.895023	8.32	0.738738	11	1.27802	9.85	1.04699	1.08665	0.0333728	0.357	2.90782	0.119072	0.031	0.982649	0.120715	0.511	0.676402	0.725043
_____ASV7134	0.615385	0.0777731	0.48	0.117189	0.76	0.193907	0.619048	0.145997	0.6	0.152177	0.159322	0.00566535	0.937	0.803918	0.0381156	0.537	0.806059	0.114651	0.634	0.814185	0.748586
_____ASV7373	0.857143	0.108909	1.04	0.211975	0.76	0.20232	0.857143	0.21028	0.75	0.260314	2.04053	0.0642299	0.109	1.74271	0.0731406	0.139	0.934578	0.117671	0.519	0.486886	0.727923
_____ASV7624	0.549451	0.0685872	0.64	0.151438	0.48	0.117189	0.666667	0.143649	0.4	0.133771	0.602315	0.0191636	0.602	0.51019	0.0216433	0.737	1.62025	0.206202	0.1	0.748853	0.520352
_____ASV7652	0.56044	0.106227	0.28	0.122746	0.64	0.207204	0.857143	0.318372	0.5	0.170139	0.451987	0.0148249	0.713	1.28153	0.0560446	0.306	1.16527	0.15288	0.304	0.77604	0.659402
_____ASV778	10.0549	0.529557	11.92	1.23548	9.04	0.738196	9.57143	0.815246	9.5	1.30888	0.90689	0.0275338	0.454	1.45515	0.0589057	0.232	1.60591	0.195026	0.106	0.707905	0.52822
_____ASV7799	0.494505	0.0942467	0.44	0.153623	0.72	0.255082	0.285714	0.140456	0.5	0.153897	1.33091	0.0437812	0.259	1.06016	0.0464997	0.382	0.996996	0.131188	0.455	0.627318	0.709012
_____ASV7897	0.769231	0.100155	0.56	0.164114	0.8	0.223607	0.761905	0.194015	1	0.217643	1.5282	0.0526154	0.197	0.563799	0.0258819	0.689	0.774508	0.106665	0.68	0.582021	0.757609
_____ASV819	7.63736	0.38517	8.24	0.949175	6.72	0.463753	7.71429	0.781156	7.95	0.822304	0.943415	0.0310876	0.431	1.15293	0.0506557	0.331	1.04991	0.138388	0.38	0.699806	0.684907
_____ASV8288	0.593407	0.0897399	0.4	0.129099	0.56	0.142361	0.761905	0.227876	0.7	0.23056	0.737631	0.0265882	0.529	0.148974	0.00715975	0.963	0.784967	0.113178	0.672	0.732302	0.756761
_____ASV8302	0.703297	0.111044	0.76	0.26	0.76	0.225684	0.714286	0.196915	0.55	0.184605	0.739121	0.0255767	0.538	1.13805	0.0525082	0.348	0.743768	0.10295	0.711	0.734586	0.763018
_____ASV8515	0.571429	0.0899638	0.4	0.129099	0.84	0.197315	0.333333	0.173663	0.7	0.206474	0.691283	0.0243807	0.559	0.758788	0.0356821	0.545	0.745993	0.105241	0.69	0.739222	0.75916
_____ASV8618	0.692308	0.0959399	0.88	0.210713	0.68	0.160416	0.714286	0.23035	0.45	0.153469	0.19261	0.00687973	0.895	0.588224	0.0280139	0.676	0.838294	0.11977	0.606	0.807701	0.744203
_____ASV882	8.72527	0.39843	9.36	0.850255	8.48	0.627482	8.57143	0.852368	8.4	0.904375	2.33475	0.0653646	0.073	3.79759	0.141758	0.004	1.16351	0.130297	0.306	0.421056	0.660744
_____ASV8839	0.516484	0.0817433	0.4	0.163299	0.56	0.173973	0.619048	0.161484	0.5	0.153897	0.482836	0.0163993	0.67	1.2976	0.0587629	0.265	0.890735	0.121013	0.546	0.766936	0.733774
_____ASV8901	0.351648	0.0771495	0.2	0.1	0.48	0.142829	0.380952	0.161484	0.35	0.220943	0.516146	0.0181186	0.654	1.17126	0.0548208	0.314	0.685631	0.0962728	0.753	0.762775	0.770936
_____ASV8914	0.56044	0.0858894	0.64	0.181475	0.56	0.164114	0.52381	0.148309	0.5	0.19868	0.243082	0.00811722	0.864	0.958876	0.0426929	0.451	1.18956	0.158891	0.317	0.802777	0.664751
_____ASV8957	0.835165	0.109682	0.88	0.185472	0.76	0.144684	1.04762	0.348303	0.65	0.181731	0.638157	0.0206139	0.624	1.67185	0.0720063	0.171	1.1059	0.142892	0.362	0.755521	0.677495
_____ASV8988	0.659341	0.0991044	0.64	0.16207	0.4	0.129099	0.571429	0.176897	1.1	0.306937	0.160861	0.00512247	0.937	1.32634	0.0563149	0.286	1.45175	0.184919	0.176	0.814185	0.58985
_____ASV9003	0.582418	0.100141	0.56	0.208806	0.68	0.138082	0.714286	0.285714	0.35	0.15	0.466393	0.0152665	0.762	0.619561	0.0270403	0.673	1.39772	0.183008	0.183	0.787409	0.597095
_____ASV9064	0.406593	0.0796482	0.28	0.122746	0.56	0.200666	0.380952	0.145997	0.4	0.152177	2.4549	0.0712355	0.064	2.295	0.0887939	0.079	1.32006	0.15322	0.241	0.399587	0.633133
_____ASV9144	0.538462	0.080152	0.48	0.154056	0.56	0.153623	0.714286	0.171031	0.4	0.168585	0.775379	0.0274021	0.525	0.728979	0.0343498	0.613	0.720566	0.10186	0.744	0.731459	0.768995
_____ASV9161	0.494505	0.0739165	0.64	0.172047	0.48	0.130639	0.619048	0.161484	0.2	0.0917663	0.606083	0.0197478	0.635	1.77787	0.0772369	0.148	1.012	0.131894	0.438	0.759828	0.704966
_____ASV9285	0.582418	0.0976725	0.68	0.256385	0.4	0.141421	0.666667	0.173663	0.6	0.183533	0.498346	0.016977	0.707	1.41328	0.0641945	0.231	0.826202	0.112584	0.63	0.775043	0.747254
_____ASV9305	0.769231	0.103748	0.68	0.170489	0.8	0.216025	0.666667	0.210819	0.95	0.245753	1.49599	0.0456983	0.214	2.28681	0.0931407	0.067	1.13113	0.138212	0.358	0.597285	0.675636
_____ASV9380	0.472527	0.075497	0.76	0.185113	0.08	0.0553775	0.619048	0.161484	0.45	0.135239	0.479544	0.0156812	0.696	2.03072	0.0885398	0.089	0.93175	0.121874	0.527	0.771313	0.72921
_____ASV9732	0.384615	0.0677012	0.44	0.130128	0.48	0.16452	0.428571	0.13041	0.15	0.0819178	0.497259	0.0170965	0.712	1.56568	0.0717739	0.173	0.708474	0.0974337	0.714	0.775909	0.763145
_____ASV9860	0.593407	0.0855607	0.84	0.197315	0.56	0.164114	0.428571	0.13041	0.5	0.170139	5.70774	0.143576	0.004	1.94613	0.0652719	0.103	1.94626	0.195829	0.051	0.112712	0.439217
_____ASV9997	0.538462	0.0831429	0.48	0.142829	0.4	0.1	0.714286	0.184428	0.6	0.244949	0.483184	0.0165979	0.698	0.750944	0.0343944	0.555	0.990004	0.136031	0.452	0.771818	0.708501
_c:Holophagae	362.527	5.86628	358.48	10.6239	364.32	9.86318	367.476	12.0055	360.15	15.7365	1.18401	0.0359011	0.313	0.443586	0.0179337	0.779	1.88439	0.228552	0.05	0.655871	0.436691
__o:Holophagales	0.32967	0.0606335	0.28	0.122746	0.32	0.095219	0.0952381	0.0656383	0.65	0.166623	1.00336	0.0311218	0.432	1.44164	0.0596217	0.208	1.41189	0.175174	0.163	0.699806	0.58234
___f:Holophagaceae	0.32967	0.0606335	0.28	0.122746	0.32	0.095219	0.0952381	0.0656383	0.65	0.166623	0.337367	0.00871162	0.8	5.29698	0.182374	0.003	1.91484	0.197784	0.053	0.793423	0.442065
_____ASV9801	0.32967	0.0606335	0.28	0.122746	0.32	0.095219	0.0952381	0.0656383	0.65	0.166623	1.85841	0.0592295	0.148	1.27979	0.0543843	0.263	1.03623	0.132103	0.404	0.534223	0.696019
__o:Subgroup_7	362.198	5.86763	358.2	10.6168	364	9.84226	367.381	11.9882	359.5	15.784	1.85841	0.0592295	0.122	1.27979	0.0543843	0.292	1.03623	0.132103	0.396	0.505492	0.692616
_____ASV1010	5.79121	0.322731	6	0.632456	5.48	0.566039	5.61905	0.622882	6.1	0.814022	1.85841	0.0592295	0.146	1.27979	0.0543843	0.291	1.03623	0.132103	0.418	0.531742	0.70013
_____ASV10166	0.516484	0.0832236	0.56	0.224202	0.36	0.0979796	0.428571	0.13041	0.75	0.175844	0.344111	0.00889588	0.787	5.28132	0.182042	0.004	1.90737	0.197236	0.047	0.791315	0.431052
_____ASV10243	0.406593	0.0765208	0.36	0.113725	0.4	0.141421	0.52381	0.214021	0.35	0.15	0.232374	0.00742314	0.869	1.88177	0.0801504	0.115	1.22397	0.156399	0.28	0.803587	0.649775
_____ASV10290	0.428571	0.0783575	0.56	0.153623	0.28	0.108321	0.52381	0.190476	0.35	0.181731	1.09641	0.0374445	0.367	1.29942	0.0591701	0.281	0.696323	0.095123	0.789	0.679882	0.778658
_____ASV10434	0.615385	0.0985477	0.96	0.261279	0.52	0.154056	0.52381	0.163577	0.4	0.152177	0.592632	0.0203504	0.647	0.482731	0.022102	0.763	1.05462	0.144858	0.418	0.761483	0.70013
_____ASV1051	6.47253	0.292912	5.8	0.483046	6	0.506623	7.28571	0.676626	7.05	0.686237	0.683752	0.0241875	0.588	0.400983	0.0189128	0.829	0.845942	0.1197	0.593	0.747127	0.741377
_____ASV10669	0.813187	0.123948	0.88	0.21848	1.04	0.261279	0.761905	0.291994	0.5	0.211511	1.60698	0.0540665	0.202	0.837757	0.0375816	0.482	0.832903	0.112091	0.607	0.587644	0.744815
_____ASV10810	0.725275	0.112759	1.08	0.299555	0.68	0.160416	0.380952	0.200905	0.7	0.179179	3.03388	0.0783634	0.036	2.68074	0.0923226	0.047	2.11016	0.218017	0.018	0.316892	0.305424
_____ASV1095	5.8022	0.326382	6.36	0.63477	6.28	0.717681	5.19048	0.567446	5.15	0.641852	0.953551	0.0271383	0.437	4.17172	0.158304	0.012	1.23856	0.140999	0.283	0.702139	0.649775
_____ASV11119	0.230769	0.0664409	0.52	0.209125	0.04	0.04	0.142857	0.0782461	0.2	0.0917663	1.88566	0.0547334	0.133	1.64278	0.0635778	0.159	1.67728	0.194739	0.084	0.520702	0.504954
_____ASV11263	0.252747	0.0554555	0.12	0.0879394	0.48	0.130639	0.333333	0.125988	0.05	0.05	0.859923	0.0259747	0.459	3.27456	0.131881	0.017	1.05336	0.127271	0.412	0.709209	0.699482
_____ASV11281	0.538462	0.118299	0.76	0.342929	0.36	0.14	0.571429	0.224366	0.45	0.153469	2.59565	0.0880243	0.043	1.16022	0.0524609	0.331	0.419658	0.0569261	0.974	0.338374	0.81176
_____ASV11752	0.241758	0.052625	0.36	0.113725	0.2	0.1	0.142857	0.0782461	0.25	0.12301	3.79712	0.112501	0.014	1.44822	0.0572108	0.215	1.08925	0.129089	0.352	0.213717	0.674006
_____ASV11788	0.263736	0.0601893	0.44	0.142361	0.24	0.132665	0.142857	0.0782461	0.2	0.0917663	0.598124	0.0192167	0.644	1.41345	0.0605488	0.223	1.24396	0.159865	0.263	0.761041	0.644678
_____ASV12138	0.21978	0.0559133	0.24	0.087178	0.16	0.1249	0.238095	0.11761	0.25	0.12301	0.757239	0.0282654	0.541	0.34734	0.0172868	0.849	0.475818	0.0710433	0.935	0.735533	0.805231
_____ASV12239	0.21978	0.0559133	0.12	0.0663325	0.16	0.0945163	0.333333	0.125988	0.3	0.163836	0.906726	0.032317	0.449	0.344934	0.016392	0.882	0.755977	0.107777	0.686	0.7048	0.759096
_____ASV12248	0.362637	0.0757808	0.16	0.0945163	0.4	0.163299	0.52381	0.190476	0.4	0.152177	0.133523	0.00487697	0.958	0.207448	0.0101028	0.949	0.825352	0.120585	0.619	0.818018	0.746203
_____ASV1229	5.57143	0.290317	4.68	0.471593	5.24	0.583895	6.19048	0.685284	6.45	0.535454	0.714245	0.0218613	0.539	3.96911	0.161979	0.005	0.749663	0.0917813	0.689	0.735081	0.75916
_____ASV12300	0.384615	0.0694813	0.8	0.173205	0.32	0.125433	0.190476	0.0878052	0.15	0.0819178	1.04571	0.036937	0.372	0.826971	0.0389476	0.515	0.623883	0.0881485	0.827	0.681647	0.786636
_____ASV12386	0.538462	0.0888231	0.68	0.197653	0.44	0.153623	0.428571	0.147542	0.6	0.210263	1.80663	0.0535152	0.162	2.84919	0.11253	0.028	1.12177	0.132914	0.353	0.550431	0.674006
_____ASV12397	0.318681	0.0660764	0.24	0.104563	0.32	0.170489	0.333333	0.105409	0.4	0.133771	5.34605	0.171395	0.003	0.517535	0.022123	0.752	0.372145	0.0477241	0.968	0.0963003	0.810723
_____ASV12403	0.56044	0.102721	0.64	0.207204	0.68	0.22891	0.52381	0.163577	0.35	0.208693	0.473864	0.0159815	0.727	2.09051	0.0940054	0.103	0.680752	0.0918356	0.758	0.77963	0.772164
_____ASV12454	0.318681	0.0660764	0.16	0.0945163	0.56	0.173973	0.285714	0.101015	0.25	0.12301	0.255686	0.0084472	0.893	1.224	0.0539169	0.306	1.1786	0.155752	0.279	0.807062	0.649775
_____ASV12475	0.351648	0.0722457	0.36	0.14	0.36	0.14	0.571429	0.18988	0.1	0.0688247	0.463865	0.0165416	0.695	0.463063	0.0220174	0.759	0.82358	0.117477	0.628	0.771313	0.747033
_____ASV12529	0.384615	0.0852623	0.44	0.164114	0.44	0.183303	0.47619	0.214021	0.15	0.0819178	1.95964	0.061595	0.12	0.784457	0.0328758	0.538	1.28568	0.161645	0.231	0.504314	0.626469
_____ASV12620	0.703297	0.0890795	0.56	0.116619	0.56	0.142361	0.857143	0.186263	0.9	0.270477	1.61275	0.0500714	0.212	0.245065	0.0101448	0.92	1.65072	0.205001	0.103	0.595584	0.525092
_____ASV12647	0.32967	0.0717051	0.28	0.122746	0.4	0.152753	0.380952	0.145997	0.25	0.160181	1.19082	0.0366211	0.327	1.89318	0.0776279	0.116	1.28386	0.15793	0.248	0.661981	0.635573
_____ASV12676	0.351648	0.0942467	0.56	0.258715	0.44	0.183303	0.142857	0.104328	0.2	0.11698	1.01401	0.0363667	0.383	0.620723	0.0296823	0.643	0.59366	0.0851645	0.834	0.684974	0.788288
_____ASV12758	0.384615	0.0729113	0.12	0.0663325	0.16	0.0748331	0.619048	0.200905	0.75	0.190221	0.3603	0.0119394	0.809	1.88053	0.0830877	0.131	0.910755	0.12072	0.544	0.79556	0.733479
_____ASV12929	0.351648	0.0612719	0.44	0.142361	0.48	0.130639	0.142857	0.0782461	0.3	0.105131	0.964768	0.032746	0.42	1.20021	0.0543164	0.32	0.807612	0.109647	0.641	0.697167	0.749334
_____ASV13002	0.307692	0.0578244	0.44	0.153623	0.24	0.087178	0.190476	0.0878052	0.35	0.109424	5.89031	0.157012	0.005	1.1872	0.0421946	0.332	1.59376	0.169933	0.105	0.126397	0.52822
_____ASV13135	0.384615	0.076187	0.32	0.138082	0.28	0.0916515	0.571429	0.202031	0.4	0.183533	1.94249	0.0666907	0.125	0.678015	0.0310374	0.603	0.653407	0.0897328	0.778	0.508782	0.776332
_____ASV13309	0.307692	0.0638456	0.12	0.0663325	0.32	0.125433	0.333333	0.125988	0.5	0.184961	1.09085	0.0320078	0.349	1.24883	0.0488575	0.277	1.91454	0.224706	0.04	0.673156	0.408822
_____ASV13349	0.406593	0.0781002	0.56	0.164114	0.24	0.132665	0.47619	0.163577	0.35	0.166623	0.318848	0.0114332	0.826	1.45531	0.0695793	0.215	0.490477	0.07035	0.925	0.797318	0.803735
_____ASV13529	0.483516	0.0705164	0.56	0.164114	0.68	0.125433	0.380952	0.145997	0.25	0.0993399	2.65039	0.0725015	0.07	2.42605	0.0884862	0.051	1.75113	0.191609	0.081	0.415585	0.499058
_____ASV1383	5.21978	0.286362	5.4	0.588784	5.52	0.548088	4.90476	0.589208	4.95	0.587031	0.852088	0.0289845	0.468	1.24539	0.0564841	0.293	0.804702	0.10949	0.636	0.713554	0.74892
_____ASV1387	5.13187	0.253526	5.16	0.381576	4.76	0.451959	6.09524	0.720135	4.55	0.425966	1.69874	0.0528635	0.165	1.07393	0.04456	0.367	1.33429	0.166088	0.231	0.554715	0.626469
_____ASV13920	0.582418	0.0912081	0.48	0.16452	0.64	0.181475	0.619048	0.17561	0.6	0.222427	0.113354	0.00410609	0.949	0.923341	0.0445955	0.471	0.648813	0.0940091	0.79	0.81666	0.778764
_____ASV13979	0.230769	0.0496063	0.16	0.0945163	0.2	0.1	0.285714	0.101015	0.3	0.105131	2.40312	0.0682045	0.077	1.27482	0.0482421	0.256	1.86611	0.211853	0.051	0.429103	0.439217
_____ASV14279	0.307692	0.0619037	0.28	0.122746	0.32	0.111355	0.190476	0.111677	0.45	0.153469	0.190988	0.00667583	0.908	0.65726	0.030632	0.618	0.968707	0.135442	0.47	0.810238	0.713493
_____ASV14335	0.32967	0.0812824	0.16	0.0748331	0.4	0.173205	0.666667	0.242343	0.1	0.1	0.287976	0.0106446	0.858	0.794179	0.0391409	0.516	0.510034	0.0754107	0.9	0.802024	0.798745
_____ASV14348	0.483516	0.0967893	0.68	0.269072	0.52	0.142829	0.285714	0.122336	0.4	0.183533	0.687472	0.0228303	0.603	1.13115	0.0500857	0.35	1.06248	0.141136	0.434	0.749289	0.704188
_____ASV14373	0.21978	0.0489254	0.24	0.104563	0.08	0.0553775	0.333333	0.125988	0.25	0.0993399	2.1011	0.0678196	0.1	0.435986	0.0187637	0.828	1.15793	0.149503	0.302	0.472447	0.658774
_____ASV14378	0.318681	0.105847	0.16	0.0748331	0.16	0.0748331	0.571429	0.39983	0.45	0.198348	0.885388	0.0311914	0.475	0.200495	0.00941765	0.967	0.891575	0.125637	0.556	0.716142	0.736468
_____ASV14415	0.21978	0.0489254	0.16	0.0748331	0.16	0.0748331	0.333333	0.125988	0.25	0.12301	1.30675	0.0401812	0.274	0.929875	0.0381237	0.45	1.57702	0.193967	0.107	0.635633	0.528246
_____ASV14473	0.417582	0.0856861	0.44	0.200666	0.44	0.142361	0.380952	0.161484	0.4	0.183533	1.18115	0.0320994	0.311	3.28196	0.118923	0.01	1.8932	0.205802	0.038	0.655068	0.402817
_____ASV14607	0.340659	0.0685089	0.28	0.122746	0.36	0.0979796	0.333333	0.125988	0.4	0.210263	0.848677	0.0281425	0.498	0.368497	0.0162927	0.833	1.28744	0.170768	0.234	0.723461	0.627641
_____ASV14742	0.351648	0.0632332	0.32	0.111355	0.36	0.127541	0.285714	0.101015	0.45	0.169752	0.0286929	0.000989279	0.992	1.37964	0.0634235	0.249	0.867235	0.119603	0.585	0.822865	0.740489
_____ASV14776	0.373626	0.075993	0.32	0.111355	0.44	0.183303	0.0952381	0.0656383	0.65	0.195677	0.161164	0.00502931	0.92	0.871356	0.0362556	0.494	1.76382	0.220168	0.069	0.811048	0.476828
_____ASV14876	0.285714	0.0915018	0.32	0.281188	0.16	0.0748331	0.47619	0.177537	0.2	0.0917663	0.289519	0.00951342	0.832	0.948299	0.0415474	0.455	1.30302	0.171266	0.249	0.798483	0.635573
_____ASV1492	4.7033	0.223467	4.72	0.362951	5.32	0.492341	4.14286	0.432521	4.5	0.483953	1.57555	0.0533603	0.175	0.810198	0.0365862	0.533	0.801014	0.108514	0.652	0.566116	0.751822
_____ASV15352	0.241758	0.0548962	0.36	0.127541	0.24	0.104563	0.142857	0.0782461	0.2	0.11698	0.540798	0.0194444	0.744	0.580194	0.0278146	0.754	0.707851	0.101803	0.751	0.783609	0.770431
_____ASV15457	0.428571	0.0718547	0.48	0.142829	0.52	0.154056	0.47619	0.163577	0.2	0.0917663	0.813434	0.0299645	0.487	0.636947	0.0312843	0.631	0.45431	0.0669417	0.938	0.719615	0.806223
_____ASV15545	0.538462	0.266716	0.32	0.111355	0.28	0.0916515	0.333333	0.159364	1.35	1.19489	0.473758	0.0170215	0.689	0.321735	0.0154127	0.883	0.815873	0.117253	0.598	0.77062	0.742433
_____ASV15567	0.384615	0.0694813	0.36	0.151438	0.48	0.154056	0.0952381	0.0656383	0.6	0.133771	0.955718	0.0323423	0.424	1.40024	0.0631806	0.215	0.76517	0.103576	0.698	0.697473	0.760123
_____ASV157	33.0659	0.977501	29.24	1.13472	32.08	1.90606	36.9048	2.59203	35.05	1.83026	0.829206	0.0290393	0.709	0.736265	0.0343792	0.84	0.769272	0.107761	0.775	0.775232	0.775682
_____ASV15824	0.263736	0.0537601	0.44	0.142361	0.2	0.0816497	0.0952381	0.0656383	0.3	0.105131	2.19709	0.0740782	0.095	1.60664	0.0722269	0.205	0.413282	0.0557377	0.954	0.46343	0.808495
_____ASV16085	0.593407	0.107108	0.68	0.22891	0.48	0.16452	0.714286	0.196915	0.5	0.276253	4.02783	0.10978	0.017	2.12514	0.0772285	0.106	1.54052	0.167949	0.128	0.232097	0.552912
_____ASV16086	0.395604	0.0825111	0.44	0.153623	0.4	0.11547	0.428571	0.254216	0.3	0.127733	1.45915	0.0502275	0.228	1.39407	0.0639831	0.233	0.516574	0.0711268	0.898	0.605472	0.798308
_____ASV1613	4.45055	0.28442	4.72	0.620537	3.68	0.464471	4.85714	0.625969	4.65	0.553815	0.236922	0.00701793	0.876	1.02926	0.0406506	0.42	2.12089	0.251294	0.032	0.804897	0.380257
_____ASV16180	0.340659	0.0685089	0.56	0.19218	0.16	0.0748331	0.380952	0.108588	0.25	0.12301	0.128964	0.00458021	0.956	0.381568	0.0180688	0.867	0.963084	0.136818	0.511	0.817568	0.725043
_____ASV16411	0.263736	0.0853566	0.32	0.095219	0.04	0.04	0.333333	0.105409	0.4	0.350939	1.22603	0.0360091	0.271	3.08949	0.120986	0.026	1.25896	0.147905	0.278	0.633477	0.649775
_____ASV16415	0.197802	0.0474497	0.2	0.1	0.24	0.104563	0.190476	0.0878052	0.15	0.0819178	1.84765	0.0576796	0.144	0.323212	0.0134533	0.864	1.52193	0.190045	0.154	0.530646	0.574547
_____ASV1658	4.41758	0.241619	4.56	0.526245	4.4	0.447214	3.71429	0.453257	5	0.481227	0.976068	0.0302271	0.435	0.871931	0.0360029	0.567	1.62145	0.200854	0.092	0.700954	0.513666
_____ASV16962	0.538462	0.0770451	0.48	0.117189	0.56	0.19218	0.571429	0.147542	0.55	0.153469	0.284065	0.00973485	0.84	0.45052	0.0205857	0.79	1.1572	0.158628	0.326	0.799988	0.667853
_____ASV17010	0.296703	0.0982068	0.4	0.141421	0.36	0.282135	0.0952381	0.0656383	0.3	0.206474	1.61613	0.0505191	0.203	1.50355	0.0626666	0.209	1.17575	0.147012	0.308	0.588497	0.661808
_____ASV17384	0.32967	0.0699816	0.32	0.138082	0.52	0.142829	0.285714	0.171031	0.15	0.0819178	0.0714241	0.00252034	0.978	1.01503	0.0477565	0.402	0.811889	0.114597	0.614	0.81976	0.745569
_____ASV17561	0.274725	0.0645562	0.32	0.125433	0.08	0.0553775	0.333333	0.105409	0.4	0.210263	0.475734	0.0154387	0.797	1.96398	0.0849811	0.075	1.01334	0.131541	0.415	0.793014	0.70013
_____ASV17744	0.318681	0.0696741	0.36	0.151438	0.4	0.163299	0.285714	0.101015	0.2	0.11698	1.00214	0.0315	0.393	1.70303	0.0713744	0.14	1.21861	0.153217	0.279	0.688226	0.649775
_____ASV17832	0.362637	0.0654028	0.56	0.173973	0.16	0.0748331	0.380952	0.12866	0.35	0.109424	1.20822	0.0405838	0.324	0.563836	0.0252521	0.722	1.03609	0.139208	0.422	0.660788	0.700905
_____ASV17930	0.21978	0.0463627	0.36	0.113725	0.12	0.0663325	0.142857	0.0782461	0.25	0.0993399	0.414223	0.0128911	0.761	2.04947	0.0850426	0.083	1.32973	0.165531	0.196	0.78719	0.604301
_____ASV1814	3.98901	0.258905	4	0.486484	3.36	0.44302	4.14286	0.610565	4.6	0.549641	1.70246	0.0573913	0.166	0.261941	0.0117736	0.907	0.986446	0.133015	0.464	0.555833	0.712909
_____ASV18155	0.307692	0.0638456	0.44	0.153623	0.32	0.125433	0.238095	0.11761	0.2	0.0917663	1.42545	0.0451373	0.244	0.769273	0.032479	0.528	1.36563	0.172972	0.206	0.616924	0.609291
_____ASV18710	0.450549	0.107433	0.68	0.269072	0.44	0.208806	0.52381	0.214021	0.1	0.0688247	0.916028	0.030577	0.462	1.03349	0.045997	0.405	0.999364	0.133435	0.48	0.710841	0.716643
_____ASV18805	0.549451	0.0845353	0.44	0.130128	0.6	0.129099	0.666667	0.251976	0.5	0.170139	0.641019	0.023217	0.585	0.0968743	0.00467825	0.98	0.793256	0.114923	0.682	0.746475	0.757609
_____ASV18996	0.395604	0.0660764	0.44	0.130128	0.32	0.125433	0.380952	0.12866	0.45	0.153469	1.1343	0.0411455	0.33	0.423576	0.0204863	0.816	0.550587	0.0798876	0.891	0.663663	0.797054
_____ASV19264	0.428571	0.0799005	0.36	0.0979796	0.4	0.182574	0.571429	0.213491	0.4	0.133771	0.422208	0.011974	0.748	1.8901	0.0714719	0.099	2.16287	0.245359	0.016	0.784405	0.292939
_____ASV19387	0.208791	0.0552859	0.2	0.1	0.28	0.135647	0.190476	0.111677	0.15	0.0819178	0.514583	0.0154851	0.67	0.75869	0.0304412	0.564	2.00951	0.241885	0.046	0.766936	0.4277
_____ASV19483	0.208791	0.0552859	0.16	0.0945163	0.12	0.0663325	0.380952	0.161484	0.2	0.11698	0.366869	0.0111475	0.786	3.06213	0.124059	0.02	1.19849	0.145667	0.278	0.790946	0.649775
_____ASV19842	0.263736	0.11781	0.24	0.20232	0.12	0.0879394	0.190476	0.0878052	0.55	0.45581	0.22925	0.00818408	0.874	0.314509	0.0149704	0.876	0.924103	0.13196	0.528	0.804193	0.72921
_____ASV19861	0.274725	0.0564863	0.28	0.0916515	0.32	0.125433	0.380952	0.145997	0.1	0.0688247	0.983044	0.0351771	0.429	0.34128	0.0162831	0.873	0.710214	0.101657	0.747	0.699329	0.769629
_____ASV20383	0.43956	0.0927254	0.28	0.168523	0.56	0.173973	0.47619	0.245134	0.45	0.153469	0.866911	0.0253546	0.47	2.50544	0.0977024	0.028	1.57931	0.184761	0.112	0.714496	0.533215
_____ASV20839	0.516484	0.0755325	0.68	0.138082	0.52	0.154056	0.285714	0.122336	0.55	0.184605	0.862082	0.0281906	0.491	0.333135	0.014525	0.83	1.40187	0.183369	0.16	0.721755	0.579015
_____ASV21214	0.318681	0.0678991	0.12	0.0663325	0.32	0.111355	0.571429	0.224366	0.3	0.105131	0.585962	0.0166719	0.626	2.10273	0.0797694	0.089	2.02264	0.230193	0.034	0.755876	0.38846
_____ASV21280	0.494505	0.0832397	0.44	0.130128	0.6	0.2	0.380952	0.161484	0.55	0.169752	1.13452	0.0383468	0.346	0.0798908	0.00360041	0.989	1.16953	0.15812	0.275	0.671952	0.649775
_____ASV2423	2.71429	0.199073	2.32	0.325167	2.72	0.32414	2.80952	0.394118	3.1	0.575372	0.87777	0.0296618	0.445	0.163309	0.00735811	0.965	1.20761	0.163231	0.307	0.704348	0.661074
_____ASV2574	2.93407	0.206016	2.4	0.294392	3.36	0.411825	2.61905	0.399262	3.4	0.535085	2.6005	0.0900831	0.049	0.294182	0.0135876	0.905	0.552083	0.0764982	0.882	0.357617	0.796255
_____ASV277	18.4066	0.691652	21.4	1.32288	17.56	1.46638	16.0952	1.16885	18.15	1.30641	0.339566	0.0120688	0.802	0.00260759	0.000123572	1	1.03154	0.146651	0.411	0.793936	0.698824
_____ASV2837	2.16484	0.173496	2.6	0.408248	1.68	0.275197	2.33333	0.326112	2.05	0.343932	0.610284	0.0211336	0.6	0.894626	0.0413068	0.472	0.85191	0.118004	0.6	0.74879	0.742615
_____ASV2883	2.61538	0.237904	2.24	0.301552	3	0.416333	2.38095	0.562631	2.85	0.654036	1.50217	0.0472276	0.22	2.65128	0.11114	0.055	0.775814	0.0975647	0.641	0.600066	0.749334
_____ASV3039	2.2967	0.177827	2.24	0.307029	2.44	0.337046	2.47619	0.375557	2	0.435286	2.72037	0.0776808	0.054	2.09628	0.0798131	0.087	1.45944	0.166699	0.157	0.376162	0.577889
_____ASV3166	2.10989	0.170792	1.8	0.270801	2.6	0.428174	1.95238	0.334352	2.05	0.276015	1.33315	0.0456038	0.263	1.34776	0.0614716	0.252	0.609103	0.0833439	0.807	0.628197	0.781598
_____ASV3169	1.93407	0.201219	1.96	0.267582	1.68	0.2498	2.19048	0.369163	1.95	0.708872	0.399683	0.0144287	0.755	0.75952	0.0365587	0.575	0.655362	0.0946354	0.784	0.785318	0.777709
_____ASV3275	2.12088	0.178061	2.32	0.325167	1.88	0.397157	2.09524	0.344375	2.2	0.359825	0.68553	0.0210129	0.567	0.608566	0.0248717	0.691	1.86518	0.228685	0.055	0.741171	0.4489
_____ASV3376	1.46154	0.129154	1.08	0.237487	1.88	0.284722	1.57143	0.254216	1.3	0.218849	1.22445	0.0394572	0.297	1.61137	0.0692343	0.194	0.998162	0.128661	0.478	0.64846	0.715964
_____ASV339	18.4396	0.661188	17.2	1.11056	18.76	1.26264	19.8571	1.57251	18.1	1.41403	0.217068	0.00770124	0.921	1.13656	0.0537647	0.353	0.696748	0.0988781	0.763	0.811048	0.773644
_____ASV3496	1.50549	0.14183	1.44	0.25219	1.52	0.311555	1.42857	0.297381	1.65	0.28354	0.325206	0.00977889	0.811	1.14809	0.0460303	0.322	1.93332	0.232539	0.046	0.79596	0.4277
_____ASV3602	1.64835	0.16268	1.72	0.308329	1.96	0.414246	1.47619	0.254662	1.35	0.254176	1.9982	0.0648203	0.13	0.104435	0.00451708	0.98	1.25567	0.162933	0.269	0.515555	0.6474
_____ASV363	15.3846	0.500493	15.56	0.971391	15.56	0.931093	15.9048	1.21676	14.4	0.913063	0.806805	0.025075	0.501	3.31409	0.137333	0.012	0.82086	0.102047	0.645	0.724239	0.751345
_____ASV367	16.7912	0.599046	15.24	1.57086	17.6	1.11206	17.6667	0.805733	16.8	0.961359	0.260073	0.00875203	0.857	1.32715	0.0595484	0.251	1.00488	0.135265	0.454	0.801839	0.708943
_____ASV3686	1.41758	0.133577	1.8	0.288675	1.08	0.207525	0.904762	0.194015	1.9	0.315394	0.833401	0.0293019	0.496	0.0573149	0.00268688	0.998	0.966338	0.135904	0.468	0.722516	0.713085
_____ASV372	13.3626	0.490326	14.32	0.893905	14.08	0.789346	14.0476	1.29922	10.55	0.730807	0.346891	0.0117727	0.818	1.57412	0.0712293	0.173	0.838326	0.113804	0.611	0.796572	0.744976
_____ASV3956	1.57143	0.139021	1.48	0.238886	1.76	0.322903	1.42857	0.213491	1.6	0.327671	1.2844	0.0333501	0.289	6.28357	0.217542	0.001	1.29586	0.134591	0.243	0.641731	0.633784
_____ASV4051	1.06593	0.139598	1.08	0.336254	1.2	0.276887	1.28571	0.268531	0.65	0.166623	3.65596	0.113678	0.018	2.13294	0.0884282	0.087	0.498551	0.0620074	0.909	0.237948	0.800625
_____ASV4088	1.20879	0.113245	1.08	0.190788	1.48	0.252455	1	0.239046	1.25	0.216126	3.02983	0.0892328	0.037	3.01509	0.118398	0.02	0.809413	0.0953533	0.655	0.320426	0.752823
_____ASV4099	1.52747	0.14853	1.64	0.276164	1.32	0.281188	1.61905	0.341399	1.55	0.311828	0.309434	0.00950473	0.841	1.07871	0.0441788	0.362	1.78536	0.21936	0.074	0.799988	0.486878
_____ASV4441	1.17582	0.115463	1.52	0.252455	0.8	0.191485	1.04762	0.253323	1.35	0.195677	1.09739	0.0305404	0.381	2.113	0.0784068	0.103	2.08774	0.232408	0.029	0.684329	0.367268
_____ASV4460	1.24176	0.118333	1.16	0.235797	1.28	0.22745	1.09524	0.227876	1.45	0.26631	0.893458	0.0273573	0.464	0.216459	0.00883714	0.926	1.95255	0.239144	0.041	0.711727	0.411388
_____ASV4481	1.57143	0.154811	1.56	0.283314	1.44	0.277369	1.80952	0.423247	1.5	0.256495	0.27144	0.0103744	0.852	0.253983	0.0129429	0.906	0.471919	0.0721466	0.933	0.80086	0.804677
_____ASV4515	1.72527	0.166165	1.48	0.306159	1.8	0.316228	1.33333	0.261255	2.35	0.424729	2.25665	0.0737924	0.081	0.425263	0.0185414	0.773	1.0227	0.133769	0.427	0.438516	0.702432
_____ASV4525	1.04396	0.135254	0.56	0.130128	1.32	0.335261	1.2381	0.31551	1.1	0.239517	0.227053	0.00727778	0.876	1.61545	0.0690404	0.181	1.28762	0.165089	0.242	0.804897	0.633628
_____ASV4839	1.46154	0.145177	1.2	0.251661	1.64	0.325986	1.42857	0.305282	1.6	0.275299	0.0443611	0.00148489	0.983	0.633938	0.0282929	0.64	1.32968	0.178032	0.222	0.820713	0.619429
_____ASV488	12.1868	0.398076	12.84	0.825994	11.32	0.68	11.5238	0.942689	13.15	0.689298	1.65696	0.0594587	0.203	0.196223	0.00938844	0.941	0.570527	0.0818918	0.85	0.588497	0.792089
_____ASV4903	1.18681	0.130662	0.88	0.166533	1.2	0.244949	1.04762	0.223353	1.7	0.391354	1.73765	0.0532464	0.196	0.966607	0.0394927	0.433	1.48525	0.182048	0.158	0.581473	0.578644
_____ASV5020	1.14286	0.155934	1.04	0.211975	1.08	0.215407	1.19048	0.423247	1.3	0.423643	0.53135	0.0175097	0.666	0.707522	0.0310869	0.585	1.30115	0.171509	0.222	0.766311	0.619429
_____ASV5057	0.945055	0.10171	0.88	0.185472	0.88	0.166533	0.904762	0.217176	1.15	0.264326	1.68239	0.0456009	0.14	4.6566	0.168288	0.003	1.334	0.144631	0.219	0.526651	0.617918
_____ASV513	11.022	0.465141	11.56	1.01173	11.36	0.704462	10.9048	0.922999	10.05	1.11562	1.30319	0.0436576	0.288	1.96654	0.0878403	0.098	0.564587	0.0756559	0.851	0.640744	0.792089
_____ASV5208	1.04396	0.107032	0.76	0.155778	0.96	0.203961	1.33333	0.232311	1.2	0.267542	0.165247	0.00634688	0.915	0.300548	0.0153914	0.879	0.450828	0.0692624	0.942	0.811048	0.807199
_____ASV5550	0.395604	0.0936039	0.32	0.125433	0.4	0.141421	0.619048	0.304539	0.25	0.160181	0.557046	0.0172992	0.66	1.25913	0.0521367	0.311	1.57455	0.195591	0.125	0.764893	0.549098
_____ASV5674	1.94505	0.213902	2.56	0.58046	1.12	0.202649	2.7619	0.430419	1.35	0.243602	0.404418	0.0123571	0.766	2.55456	0.104074	0.039	1.31258	0.160425	0.217	0.787908	0.615908
_____ASV5715	0.769231	0.106075	0.88	0.176257	0.44	0.142361	0.666667	0.221825	1.15	0.301531	1.86517	0.0640333	0.155	1.04844	0.0479919	0.402	0.549611	0.0754748	0.858	0.543143	0.79267
_____ASV5776	1	0.169031	0.84	0.363685	1.2	0.355903	0.952381	0.355073	1	0.251312	0.745701	0.0225181	0.554	3.9068	0.157299	0.003	0.873541	0.105514	0.556	0.738145	0.736468
_____ASV6122	1.04396	0.111502	0.92	0.128062	0.76	0.155778	1.09524	0.227876	1.5	0.359092	3.2602	0.091906	0.033	2.12495	0.0798708	0.067	1.42826	0.161052	0.166	0.306312	0.585025
_____ASV619	10.7033	0.41448	9.48	0.676067	10.44	0.856505	12.2381	0.891507	10.95	0.841287	2.11678	0.0665971	0.089	1.28416	0.0538687	0.318	1.07231	0.134946	0.402	0.45411	0.696019
_____ASV6313	0.56044	0.0858894	0.64	0.190438	0.72	0.187261	0.47619	0.148309	0.35	0.131289	0.342957	0.0115953	0.798	1.52483	0.0687389	0.189	0.88365	0.119504	0.569	0.793014	0.737626
_____ASV6521	0.89011	0.117411	0.52	0.174356	0.84	0.18868	1.2381	0.330258	1.05	0.234801	1.65155	0.0485162	0.197	1.8235	0.0714231	0.14	1.57293	0.184826	0.107	0.582021	0.528246
_____ASV6887	0.714286	0.0966922	0.76	0.232952	0.8	0.191485	0.714286	0.171031	0.55	0.153469	1.92996	0.0631549	0.12	1.00386	0.0437995	0.452	0.906007	0.118591	0.524	0.504314	0.728707
_____ASV6976	0.593407	0.0883688	0.8	0.191485	0.52	0.192527	0.428571	0.147542	0.6	0.152177	0.862221	0.0302807	0.458	0.573112	0.0268365	0.68	0.795307	0.111723	0.672	0.709053	0.756761
_____ASV7052	0.571429	0.091311	0.44	0.183303	0.56	0.142361	0.952381	0.243743	0.35	0.131289	1.86816	0.0604712	0.157	1.82347	0.0786995	0.128	0.731825	0.0947548	0.728	0.545307	0.766181
_____ASV71	51.5275	1.52835	52.12	2.62572	55.76	3.23279	47.5714	2.93628	49.65	3.34292	0.326568	0.0101306	0.83	1.27614	0.0527835	0.29	1.63527	0.202913	0.109	0.798147	0.529124
_____ASV7205	0.538462	0.0928555	0.76	0.175879	0.4	0.141421	0.619048	0.280104	0.35	0.109424	0.862578	0.0286298	0.456	0.661467	0.0292729	0.623	1.17937	0.156578	0.295	0.708665	0.656059
_____ASV7377	0.483516	0.0687631	0.44	0.116619	0.48	0.142829	0.666667	0.159364	0.35	0.131289	1.64795	0.0546359	0.187	0.218604	0.00966343	0.933	1.13907	0.151058	0.339	0.576093	0.672743
_____ASV7548	0.197802	0.0589277	0.32	0.149666	0.12	0.0879394	0.238095	0.13636	0.1	0.0688247	1.63602	0.0469925	0.19	2.20078	0.0842862	0.082	1.64434	0.188926	0.097	0.578558	0.518383
_____ASV7606	1.05495	0.140957	0.96	0.27374	0.84	0.221209	1.38095	0.36824	1.1	0.270477	0.750057	0.025847	0.564	1.09701	0.0504037	0.372	0.784941	0.108196	0.66	0.740962	0.753702
_____ASV7722	0.89011	0.127386	1.2	0.310913	0.72	0.178139	0.952381	0.319793	0.65	0.15	1.37345	0.0434897	0.249	0.84208	0.0355521	0.494	1.35454	0.171563	0.188	0.622531	0.598777
_____ASV7814	1.0989	0.606045	0.04	0.04	2.28	2.07808	1.33333	0.860048	0.7	0.317059	0.72897	0.0204403	0.523	3.25476	0.121685	0.014	1.732	0.194262	0.078	0.731392	0.495181
_____ASV8114	0.637363	0.0877287	0.68	0.18	0.56	0.153623	0.714286	0.208656	0.6	0.168585	1.06068	0.0287875	0.385	3.08909	0.111787	0.017	1.99973	0.217096	0.037	0.685606	0.397617
_____ASV8122	0.494505	0.0755503	0.44	0.130128	0.68	0.138082	0.428571	0.162882	0.4	0.183533	1.05549	0.0327967	0.395	1.99832	0.0827906	0.115	1.19904	0.149029	0.29	0.68835	0.653802
_____ASV818	7.05495	0.350949	6.76	0.523705	7.08	0.892412	6.66667	0.527046	7.8	0.78338	0.670449	0.0221106	0.798	2.3232	0.102155	0.011	0.721942	0.0952353	0.816	0.793014	0.783662
_____ASV8283	0.978022	0.126932	0.96	0.211975	1.12	0.296198	0.904762	0.257319	0.9	0.250263	0.128066	0.00414294	0.948	1.12033	0.0483238	0.344	1.40582	0.181913	0.188	0.816596	0.598777
_____ASV8313	0.67033	0.120088	0.4	0.1	0.44	0.116619	1.28571	0.346017	0.65	0.334625	0.814013	0.025764	0.496	1.62251	0.0684713	0.156	1.23774	0.156701	0.287	0.722516	0.652094
_____ASV8388	0.571429	0.120178	0.84	0.319792	0.6	0.238048	0.52381	0.190476	0.25	0.0993399	1.12357	0.0355875	0.351	1.50966	0.0637551	0.244	1.19225	0.151051	0.319	0.67372	0.66537
_____ASV8403	0.692308	0.0933599	0.72	0.178139	0.76	0.175879	0.52381	0.177537	0.75	0.227977	0.136178	0.00480565	0.94	0.751992	0.0353832	0.566	0.882887	0.124627	0.564	0.815015	0.737383
_____ASV8406	0.516484	0.0817433	0.4	0.152753	0.6	0.173205	0.619048	0.161484	0.45	0.169752	2.86479	0.0941003	0.048	1.50561	0.0659403	0.207	0.476266	0.062576	0.936	0.355336	0.805531
_____ASV8637	0.835165	0.158028	1.24	0.451959	0.84	0.256125	0.619048	0.23377	0.55	0.184605	0.96271	0.033289	0.451	0.676606	0.0311947	0.636	0.84705	0.117159	0.623	0.705723	0.746759
_____ASV874	6.75824	0.316166	6.88	0.700761	7.08	0.522558	6.09524	0.435916	6.9	0.839486	0.772347	0.0244598	0.513	0.63615	0.026862	0.656	1.57225	0.199169	0.139	0.728796	0.561071
_____ASV8931	0.505495	0.0861234	0.4	0.11547	0.56	0.173973	0.52381	0.177537	0.55	0.234801	0.534585	0.0194701	0.662	0.238393	0.0115767	0.904	0.734391	0.106989	0.723	0.765258	0.765264
_____ASV9049	0.505495	0.0787162	0.48	0.142829	0.64	0.151438	0.666667	0.210819	0.2	0.0917663	0.996257	0.0327833	0.397	0.630712	0.0276727	0.7	1.22132	0.160757	0.278	0.688572	0.649775
_____ASV9110	0.505495	0.12635	0.36	0.113725	0.52	0.192527	0.904762	0.46754	0.25	0.0993399	0.61354	0.0200725	0.605	0.34634	0.0151077	0.839	1.45607	0.190546	0.159	0.750031	0.578644
_____ASV9326	0.538462	0.151756	0.16	0.0748331	0.52	0.200998	0.52381	0.202591	1.05	0.595929	0.192528	0.00657079	0.891	1.14345	0.0520329	0.321	0.979213	0.133678	0.448	0.806839	0.707467
_____ASV9376	0.384615	0.065873	0.28	0.0916515	0.48	0.16452	0.619048	0.145997	0.15	0.0819178	1.34134	0.045512	0.286	1.13389	0.0512978	0.361	0.738068	0.100172	0.736	0.639849	0.767484
_____ASV9414	0.747253	0.201092	0.52	0.200998	0.8	0.173205	1.42857	0.80051	0.25	0.0993399	1.18109	0.0325727	0.28	3.88904	0.143005	0.005	1.55674	0.17173	0.101	0.637033	0.521167
_____ASV9474	0.197802	0.0546267	0.16	0.0748331	0.08	0.0553775	0.190476	0.111677	0.4	0.183533	1.38651	0.0468612	0.236	0.835456	0.0376489	0.561	0.855131	0.115607	0.61	0.612397	0.744976
_____ASV9486	0.373626	0.0710094	0.44	0.164114	0.32	0.125433	0.428571	0.147542	0.3	0.127733	2.70279	0.0775521	0.043	1.13433	0.0433972	0.344	1.74234	0.199974	0.073	0.338374	0.483732
_____ASV9509	0.626374	0.0865121	0.76	0.175879	0.6	0.163299	0.619048	0.17561	0.5	0.184961	1.62369	0.048474	0.135	1.52265	0.0606102	0.149	1.54388	0.184366	0.103	0.52262	0.525092
_____ASV9635	0.912088	0.113388	1	0.238048	0.72	0.178139	1.14286	0.310803	0.8	0.155597	1.37921	0.0491607	0.265	0.810201	0.0385052	0.531	0.482243	0.0687565	0.94	0.629564	0.806913
_____ASV9767	0.714286	0.148485	0.4	0.152753	0.68	0.189033	0.809524	0.254662	1.05	0.545194	0.135751	0.00492215	0.951	0.776986	0.0375634	0.517	0.685285	0.0993904	0.75	0.816693	0.770098
_____ASV9909	0.450549	0.0845353	0.28	0.122746	0.52	0.183666	0.666667	0.221825	0.35	0.131289	0.196599	0.00693053	0.9	0.147729	0.00694368	0.963	1.07672	0.151826	0.401	0.808659	0.6957
_____ASV9956	0.494505	0.0902765	0.52	0.192527	0.44	0.153623	0.666667	0.210819	0.35	0.166623	1.22982	0.0420864	0.305	0.813533	0.0371205	0.515	0.810029	0.110882	0.629	0.652606	0.747204
_c:Subgroup_11	99.5165	1.98784	96.48	4.12073	99.4	3.12357	100.048	4.4793	102.9	4.42118	1.22314	0.0394667	0.302	2.12842	0.091569	0.06	0.816021	0.105321	0.639	0.650834	0.749122
_____ASV10295	0.384615	0.0620552	0.28	0.0916515	0.32	0.095219	0.47619	0.131277	0.5	0.184961	1.18186	0.0346983	0.357	2.10944	0.082575	0.092	1.59999	0.187896	0.117	0.676402	0.539358
_____ASV125	42.2967	0.93976	41.04	1.78464	43.04	1.44739	41.7619	2.34613	43.5	2.09322	0.657593	0.0226457	0.594	1.54537	0.0709575	0.18	0.663395	0.091382	0.787	0.7479	0.778186
_____ASV12920	0.32967	0.0626149	0.2	0.0816497	0.36	0.127541	0.380952	0.108588	0.4	0.183533	0.241821	0.00883884	0.87	0.779072	0.0379679	0.522	0.602928	0.0881508	0.831	0.803818	0.787561
_____ASV13612	0.340659	0.0685089	0.2	0.0816497	0.28	0.108321	0.571429	0.176897	0.35	0.181731	0.551787	0.017734	0.653	2.1415	0.0917684	0.071	1.0102	0.129868	0.463	0.762617	0.712909
_____ASV14994	0.362637	0.0741521	0.48	0.154056	0.4	0.191485	0.285714	0.101015	0.25	0.0993399	0.199206	0.00737142	0.9	0.392625	0.0193716	0.814	0.65868	0.0974952	0.773	0.808659	0.775682
_____ASV1564	4.01099	0.246833	3.36	0.411825	3.72	0.441664	4.2381	0.520553	4.95	0.595929	0.687598	0.0239578	0.551	0.73421	0.0341091	0.565	0.841803	0.117323	0.601	0.737512	0.743171
_____ASV1807	4.14286	0.283692	3.92	0.618924	4.56	0.64828	4.2381	0.506645	3.8	0.401314	1.23996	0.0463069	0.278	0.476777	0.0237406	0.772	0.308674	0.0461103	0.988	0.635957	0.813517
_____ASV1928	3.20879	0.204657	2.64	0.369143	3.16	0.314537	3.19048	0.35603	4	0.580381	0.478336	0.0168155	0.696	0.663261	0.0310886	0.606	0.854185	0.120113	0.568	0.771313	0.737541
_____ASV2111	3.48352	0.229329	4.04	0.546138	3.28	0.38953	3.2381	0.441344	3.3	0.423643	1.87068	0.0574981	0.115	2.29819	0.0941847	0.058	0.983236	0.120885	0.448	0.496382	0.707467
_____ASV21568	0.197802	0.0499567	0.12	0.0663325	0.16	0.0945163	0.285714	0.140456	0.25	0.0993399	0.27347	0.0104575	0.851	0.539004	0.027482	0.722	0.372953	0.0570469	0.973	0.800623	0.81176
_____ASV350	16.9231	0.663588	16.12	1.20737	16.2	1.34907	17.9048	1.17292	17.8	1.61994	1.60255	0.0556107	0.193	0.929025	0.0429847	0.449	0.577331	0.0801369	0.875	0.581083	0.794709
_____ASV4118	1.32967	0.145804	1.16	0.242762	1.28	0.273983	1.61905	0.37465	1.3	0.291096	0.927431	0.0337292	0.444	0.705967	0.0342332	0.55	0.490249	0.0713183	0.906	0.704178	0.800429
_____ASV4287	1.18681	0.110402	0.96	0.219697	1.28	0.178139	1.19048	0.289655	1.35	0.195677	0.587563	0.0197581	0.616	0.62007	0.0278016	0.662	1.16422	0.156598	0.286	0.752591	0.651319
_____ASV438	12.5824	0.421946	13	0.635085	12	0.914695	12.9048	0.792539	12.45	1.06986	0.353557	0.0125008	0.774	0.617219	0.0290975	0.648	0.859913	0.121616	0.59	0.789308	0.741377
_____ASV5071	1.32967	0.127006	1.6	0.288675	1.48	0.252455	0.952381	0.200905	1.2	0.236198	0.314251	0.0119267	0.817	0.705157	0.0356836	0.584	0.356847	0.0541734	0.971	0.796167	0.811494
_____ASV5852	0.901099	0.125069	0.6	0.191485	1	0.208167	0.809524	0.214021	1.25	0.383028	0.515218	0.0157703	0.67	2.25	0.0918271	0.083	1.37205	0.167988	0.186	0.766936	0.598777
_____ASV957	6.50549	0.304774	6.76	0.681371	6.88	0.63854	6	0.601585	6.25	0.440544	0.257111	0.00974344	0.862	0.453577	0.0229182	0.785	0.464904	0.0704716	0.936	0.802361	0.805531
_c:Subgroup_15	3.93407	0.245498	4.68	0.502394	3.96	0.389358	2.85714	0.432521	4.1	0.593385	1.10585	0.0333076	0.363	0.68385	0.0274629	0.621	1.87922	0.226404	0.046	0.677917	0.4277
_____ASV10680	0.351648	0.0651356	0.44	0.164114	0.36	0.113725	0.190476	0.0878052	0.4	0.133771	1.20073	0.0414393	0.324	0.534729	0.0246059	0.739	0.848834	0.117179	0.613	0.660788	0.745148
_____ASV11060	0.43956	0.0684894	0.68	0.138082	0.4	0.152753	0.380952	0.12866	0.25	0.0993399	0.533879	0.017261	0.685	1.78895	0.0771192	0.157	1.08597	0.140443	0.384	0.770053	0.686857
_____ASV13778	0.208791	0.045604	0.12	0.0663325	0.28	0.108321	0.0952381	0.0656383	0.35	0.109424	1.82907	0.0515404	0.167	0.95026	0.0357026	0.437	2.18132	0.245865	0.019	0.556694	0.315533
_____ASV20309	0.21978	0.0489254	0.16	0.0945163	0.28	0.108321	0.190476	0.0878052	0.25	0.0993399	0.679765	0.0212391	0.552	2.28638	0.09525	0.069	1.1526	0.144051	0.317	0.737512	0.664751
_____ASV4513	1.23077	0.129879	1.6	0.3	1.16	0.205589	0.809524	0.190476	1.3	0.308647	1.68533	0.0592229	0.179	0.947768	0.0444063	0.48	0.460444	0.0647203	0.931	0.569591	0.804677
_____ASV5896	0.67033	0.102538	0.8	0.223607	0.6	0.191485	0.52381	0.190476	0.75	0.216126	1.75241	0.0583247	0.153	1.08358	0.0480856	0.379	0.795472	0.105901	0.66	0.539033	0.753702
_____ASV6486	0.813187	0.0923339	0.88	0.194251	0.88	0.176257	0.666667	0.125988	0.8	0.236198	0.323653	0.0110333	0.798	1.76821	0.0803707	0.146	0.746588	0.101804	0.709	0.793014	0.762472
_c:Subgroup_17	587.791	12.1812	551.72	21.7712	627.24	24.9878	571.333	23.5369	600.85	25.2881	1.10387	0.0368169	0.342	1.68873	0.0750983	0.165	0.740105	0.0987379	0.714	0.669912	0.763145
_____ASV10039	0.549451	0.0785456	0.4	0.129099	0.48	0.117189	0.809524	0.224871	0.55	0.153469	0.451249	0.014973	0.727	0.70932	0.0313814	0.594	1.26848	0.168358	0.229	0.77963	0.625659
_____ASV10086	0.538462	0.0786139	0.24	0.104563	0.68	0.149666	0.666667	0.210819	0.6	0.152177	0.0905136	0.00319277	0.958	0.366265	0.0172261	0.835	1.02601	0.144766	0.436	0.818018	0.704192
_____ASV1015	5.89011	0.307199	5.12	0.539506	6.32	0.53454	6.04762	0.718716	6.15	0.704403	2.84944	0.0638703	0.036	5.99112	0.179055	0.002	2.52715	0.226585	0.007	0.316892	0.217631
_____ASV1019	7.7033	0.353767	8.2	0.781025	8	0.704746	7.2381	0.639586	7.2	0.671213	1.74911	0.0537538	0.167	1.09335	0.0448013	0.35	1.41641	0.174118	0.18	0.556694	0.594125
_____ASV10204	0.296703	0.0615123	0.16	0.0945163	0.32	0.111355	0.380952	0.17561	0.35	0.109424	1.90534	0.0629533	0.157	0.171401	0.00755086	0.962	1.11636	0.147539	0.404	0.545307	0.696019
_____ASV10252	0.32967	0.0626149	0.32	0.149666	0.32	0.111355	0.285714	0.122336	0.4	0.11239	0.87336	0.0281123	0.457	0.5734	0.0246094	0.682	1.44055	0.185478	0.137	0.708969	0.559393
_____ASV10301	0.483516	0.0861079	0.64	0.207204	0.48	0.142829	0.428571	0.147542	0.35	0.181731	0.766973	0.0252447	0.487	0.586672	0.0257468	0.704	1.29143	0.170028	0.234	0.719615	0.627641
_____ASV10455	0.43956	0.0768882	0.32	0.111355	0.32	0.125433	0.619048	0.23377	0.55	0.135239	0.626616	0.0221572	0.607	0.3534	0.0166617	0.849	0.878994	0.124325	0.591	0.750031	0.741377
_____ASV10521	0.417582	0.0842491	0.36	0.207204	0.36	0.151438	0.333333	0.105409	0.65	0.181731	0.509192	0.0158763	0.676	2.613	0.108629	0.036	1.10313	0.13758	0.343	0.768814	0.673301
_____ASV10523	0.373626	0.0743689	0.16	0.0945163	0.64	0.16207	0.333333	0.125988	0.35	0.195677	0.421647	0.0132417	0.744	1.57316	0.0658729	0.21	1.41414	0.177642	0.179	0.783609	0.593069
_____ASV1060	6.28571	0.349179	6.36	0.709178	6.96	0.782049	6.14286	0.590745	5.5	0.646855	1.2446	0.0418486	0.323	1.14867	0.0514972	0.345	0.824448	0.110885	0.635	0.660788	0.748753
_____ASV10693	0.373626	0.0692686	0.52	0.142829	0.12	0.0879394	0.47619	0.177537	0.4	0.133771	0.744527	0.0240006	0.529	2.36475	0.10164	0.04	0.864237	0.111439	0.569	0.732302	0.737626
_____ASV1072	5.72527	0.28218	5.28	0.505041	5.84	0.558808	5.66667	0.553488	6.2	0.675122	1.84163	0.0648198	0.151	0.592936	0.0278261	0.672	0.52816	0.0743586	0.902	0.53678	0.799181
_____ASV10811	0.32967	0.0606335	0.24	0.104563	0.44	0.130128	0.428571	0.13041	0.2	0.11698	0.933612	0.0294474	0.402	3.79828	0.159737	0.014	0.509944	0.0643373	0.888	0.690691	0.796466
_____ASV10974	0.296703	0.0634662	0.2	0.0816497	0.28	0.0916515	0.380952	0.17561	0.35	0.166623	1.66579	0.0566216	0.172	0.851195	0.038577	0.496	0.738091	0.100353	0.704	0.562603	0.762013
_____ASV1105	6.21978	0.286362	6.08	0.519359	6.48	0.529528	5.85714	0.694488	6.45	0.591497	0.411577	0.0136416	0.782	0.817203	0.0361147	0.564	1.2507	0.165816	0.237	0.790689	0.630782
_____ASV11150	0.241758	0.0548962	0.32	0.138082	0.24	0.087178	0.238095	0.11761	0.15	0.0819178	0.576761	0.0208993	0.61	0.35028	0.0169235	0.835	0.721656	0.104599	0.718	0.750583	0.764226
_____ASV11188	0.362637	0.0741521	0.36	0.151438	0.32	0.095219	0.52381	0.190476	0.25	0.160181	0.732778	0.022816	0.539	1.12784	0.0468223	0.364	1.5534	0.193469	0.137	0.735081	0.559393
_____ASV11293	0.263736	0.0559853	0.24	0.087178	0.24	0.104563	0.285714	0.156492	0.3	0.105131	0.140405	0.00420782	0.927	3.90236	0.155934	0.005	1.08937	0.13059	0.384	0.811801	0.686857
_____ASV11391	0.373626	0.0743689	0.2	0.0816497	0.4	0.129099	0.619048	0.243743	0.3	0.105131	0.496683	0.013038	0.708	3.95313	0.13836	0.008	2.16522	0.227349	0.022	0.775043	0.330558
_____ASV11493	0.230769	0.0606777	0.24	0.144684	0.24	0.104563	0.333333	0.143649	0.1	0.0688247	0.490552	0.0180349	0.718	0.375662	0.0184148	0.832	0.635494	0.0934547	0.832	0.776969	0.787703
_____ASV11725	0.384615	0.0921447	0.24	0.087178	0.64	0.215097	0.571429	0.272304	0.05	0.05	0.0718511	0.00251712	0.972	0.319059	0.0149033	0.892	1.09525	0.153477	0.367	0.81901	0.679818
_____ASV11732	0.384615	0.0777731	0.48	0.174356	0.4	0.141421	0.428571	0.18988	0.2	0.0917663	1.50665	0.0473395	0.224	0.986094	0.0413113	0.411	1.33459	0.167734	0.208	0.603292	0.610338
_____ASV11821	0.263736	0.0537601	0.16	0.0748331	0.4	0.129099	0.285714	0.122336	0.2	0.0917663	0.74157	0.0263658	0.569	0.898899	0.0426127	0.487	0.629856	0.0895757	0.83	0.741665	0.787368
_____ASV11835	0.241758	0.0502513	0.28	0.108321	0.2	0.0816497	0.190476	0.0878052	0.3	0.127733	2.56017	0.069103	0.055	2.59175	0.0932737	0.031	1.84155	0.198824	0.053	0.380651	0.442065
_____ASV11901	0.274725	0.0542817	0.28	0.135647	0.32	0.095219	0.190476	0.0878052	0.3	0.105131	0.56696	0.0196947	0.677	0.809827	0.0375084	0.54	0.868506	0.120679	0.589	0.769135	0.741377
_____ASV12082	0.21978	0.0513605	0.2	0.1	0.08	0.0553775	0.333333	0.125988	0.3	0.127733	1.01206	0.0348375	0.39	0.585614	0.0268776	0.672	0.897833	0.123622	0.545	0.686599	0.733693
_____ASV12104	0.32967	0.0626149	0.24	0.104563	0.4	0.129099	0.238095	0.0952381	0.45	0.169752	0.194941	0.00623955	0.88	0.678868	0.0289717	0.626	1.61902	0.207282	0.11	0.805757	0.53016
_____ASV12133	0.197802	0.0474497	0.16	0.0945163	0.36	0.113725	0.142857	0.0782461	0.1	0.0688247	0.350475	0.012345	0.809	0.644481	0.0302679	0.645	0.878412	0.123763	0.554	0.79556	0.736327
_____ASV12141	0.274725	0.0606556	0.2	0.1	0.28	0.108321	0.238095	0.11761	0.4	0.168585	2.36894	0.0556961	0.064	1.07055	0.0335597	0.358	3.76758	0.354318	0.001	0.399587	0.0956776
_____ASV12151	0.483516	0.0955194	0.12	0.0663325	0.36	0.127541	0.619048	0.188682	0.95	0.320156	0.94369	0.0318074	0.404	0.705116	0.0316883	0.607	1.02959	0.138811	0.399	0.691986	0.694668
_____ASV12188	0.263736	0.0559853	0.28	0.108321	0.16	0.0945163	0.333333	0.143649	0.3	0.105131	1.63852	0.052064	0.188	1.15292	0.0488453	0.365	1.15724	0.147084	0.308	0.576803	0.661808
_____ASV12189	0.307692	0.069346	0.24	0.119443	0.2	0.0816497	0.428571	0.176897	0.4	0.183533	0.687069	0.0199605	0.56	4.94383	0.191502	0.001	0.868988	0.100982	0.585	0.739501	0.740489
_____ASV12231	0.252747	0.0508617	0.28	0.0916515	0.12	0.0663325	0.285714	0.101015	0.35	0.15	3.21406	0.105167	0.015	0.407142	0.0177627	0.844	0.784505	0.102679	0.675	0.220452	0.756863
_____ASV12237	0.461538	0.0770451	0.56	0.130128	0.32	0.125433	0.285714	0.122336	0.7	0.23056	0.432753	0.0119546	0.758	2.44479	0.0900482	0.055	2.21013	0.244216	0.02	0.786311	0.321344
_____ASV12252	0.274725	0.0542817	0.32	0.111355	0.28	0.122746	0.285714	0.101015	0.2	0.0917663	0.538834	0.0188811	0.668	2.16477	0.10114	0.07	0.36162	0.0506855	0.975	0.766696	0.811863
_____ASV1230	5.52747	0.303959	5.04	0.60685	4.8	0.571548	5.7619	0.511323	6.8	0.682873	0.765056	0.0276	0.526	0.681171	0.0327651	0.612	0.594864	0.0858408	0.851	0.731459	0.792089
_____ASV1239	5.03297	0.27534	4.64	0.369143	5.36	0.550394	4.90476	0.628319	5.25	0.695379	1.37628	0.0454929	0.255	1.74363	0.0768471	0.16	0.721235	0.0953613	0.709	0.625841	0.762472
_____ASV12441	0.417582	0.0750514	0.24	0.087178	0.4	0.141421	0.333333	0.125988	0.75	0.227977	0.105409	0.0036954	0.963	1.02369	0.0478507	0.391	0.846861	0.118756	0.592	0.818509	0.741377
_____ASV12499	0.197802	0.0474497	0.16	0.0748331	0.28	0.122746	0.190476	0.0878052	0.15	0.0819178	1.46618	0.0502038	0.239	1.01336	0.0462649	0.414	0.680147	0.0931562	0.767	0.613911	0.774839
_____ASV12659	0.32967	0.0606335	0.32	0.095219	0.32	0.111355	0.285714	0.122336	0.4	0.168585	0.320689	0.0104785	0.808	0.80563	0.0350987	0.535	1.38571	0.181113	0.205	0.79556	0.608518
_____ASV12669	0.362637	0.0595393	0.4	0.129099	0.52	0.117189	0.190476	0.0878052	0.3	0.127733	2.00017	0.0683953	0.107	0.359525	0.0163918	0.851	0.774526	0.105939	0.673	0.48401	0.756863
_____ASV12744	0.263736	0.0537601	0.32	0.111355	0.36	0.113725	0.190476	0.111677	0.15	0.0819178	0.399064	0.0143668	0.794	0.134828	0.00647196	0.976	0.882821	0.127131	0.555	0.792923	0.736327
_____ASV1286	5.26374	0.313254	5.48	0.523195	5.04	0.555218	5.61905	0.772985	4.9	0.717818	0.343148	0.0118906	0.799	0.878981	0.0406108	0.485	0.919236	0.127412	0.525	0.793376	0.729004
_____ASV12933	0.296703	0.0890795	0.4	0.244949	0.2	0.1	0.47619	0.214021	0.1	0.0688247	1.62808	0.0567968	0.21	1.20015	0.055824	0.321	0.44251	0.0617492	0.943	0.593749	0.807199
_____ASV1317	5.86813	0.354014	5.32	0.537649	7.04	0.769155	4.95238	0.595524	6.05	0.872006	0.968983	0.0323802	0.427	0.803976	0.0358216	0.513	1.0544	0.140938	0.407	0.698499	0.697219
_____ASV13863	0.230769	0.0520095	0.16	0.0748331	0.24	0.119443	0.238095	0.11761	0.3	0.105131	0.148116	0.00481464	0.921	1.24429	0.0539291	0.307	1.32247	0.171952	0.206	0.811048	0.609291
_____ASV1393	4.81319	0.267906	4.56	0.586174	4.44	0.428486	5.42857	0.558789	4.95	0.577996	0.667371	0.0236927	0.623	0.668562	0.0316466	0.641	0.735597	0.104459	0.735	0.755235	0.767484
_____ASV14013	0.263736	0.0559853	0.12	0.0663325	0.28	0.122746	0.380952	0.12866	0.3	0.127733	1.66611	0.0485779	0.151	2.15144	0.083638	0.082	1.52408	0.177747	0.144	0.53678	0.565103
_____ASV14186	0.516484	0.0861079	0.36	0.151438	0.4	0.129099	0.666667	0.173663	0.7	0.241704	0.300507	0.0101257	0.822	1.65294	0.0742618	0.173	0.876673	0.118159	0.562	0.796927	0.736977
_____ASV1421	4.75824	0.247251	4.44	0.404475	5.24	0.448256	4.90476	0.482576	4.4	0.674342	0.534378	0.0178694	0.64	1.48709	0.0663036	0.194	0.930193	0.124421	0.524	0.760632	0.728707
_____ASV14472	0.494505	0.0832397	0.48	0.154056	0.56	0.183303	0.333333	0.143649	0.6	0.183533	0.82562	0.0254159	0.494	1.77075	0.0726809	0.152	1.40777	0.173347	0.179	0.722269	0.593069
_____ASV14528	0.593407	0.0826574	0.4	0.129099	0.68	0.170489	0.52381	0.177537	0.8	0.186378	1.13352	0.0345591	0.347	1.20114	0.0488277	0.314	1.59945	0.195058	0.113	0.672959	0.534203
_____ASV1462	5.7033	0.305623	5.36	0.585605	4.8	0.465475	6.42857	0.715713	6.5	0.662928	0.784308	0.023057	0.533	1.88568	0.0739135	0.115	1.7627	0.207279	0.083	0.732765	0.503845
_____ASV14676	0.285714	0.0610964	0.24	0.104563	0.2	0.1	0.52381	0.177537	0.2	0.0917663	0.233192	0.00783953	0.867	1.4637	0.0656096	0.219	0.973559	0.130918	0.465	0.803423	0.712909
_____ASV14738	0.417582	0.0797829	0.48	0.142829	0.76	0.210396	0.142857	0.0782461	0.2	0.11698	1.38604	0.0401514	0.267	1.77457	0.0685422	0.147	1.77536	0.205718	0.057	0.631612	0.454713
_____ASV14772	0.285714	0.0610964	0.24	0.119443	0.44	0.142361	0.238095	0.11761	0.2	0.0917663	1.95205	0.0624461	0.139	0.75596	0.0322443	0.539	1.15826	0.148211	0.323	0.525925	0.666124
_____ASV14789	0.483516	0.0755325	0.28	0.135647	0.32	0.111355	0.666667	0.159364	0.75	0.190221	1.51775	0.0514642	0.219	0.63982	0.0289268	0.679	0.863486	0.117117	0.592	0.600066	0.741377
_____ASV1487	5.20879	0.287517	4.92	0.596992	5.84	0.564742	4.38095	0.579311	5.65	0.514398	4.527	0.118302	0.004	1.20574	0.042012	0.33	2.11627	0.221214	0.029	0.112712	0.367268
_____ASV14892	0.406593	0.0781002	0.2	0.1	0.72	0.22	0.190476	0.0878052	0.5	0.135724	0.701094	0.0228948	0.558	0.140264	0.00610724	0.958	1.51691	0.198143	0.14	0.739222	0.561896
_____ASV15105	0.296703	0.0529808	0.16	0.0748331	0.32	0.111355	0.238095	0.0952381	0.5	0.135724	3.42745	0.102285	0.024	0.23389	0.00930657	0.937	1.52573	0.182128	0.146	0.27051	0.568141
_____ASV15241	0.21978	0.0489254	0.16	0.0748331	0.24	0.119443	0.238095	0.0952381	0.25	0.0993399	1.07258	0.0340896	0.349	0.622314	0.0263718	0.669	1.47366	0.187348	0.152	0.673156	0.572704
_____ASV15309	0.362637	0.0789375	0.24	0.119443	0.52	0.200998	0.238095	0.11761	0.45	0.169752	2.08267	0.0757377	0.11	0.295407	0.0143236	0.879	0.338801	0.0492829	0.981	0.48772	0.812661
_____ASV1539	4.63736	0.253193	3.92	0.355528	5.36	0.544304	4.42857	0.541477	4.85	0.563238	2.45787	0.0870379	0.079	0.37495	0.0177036	0.832	0.403656	0.0571769	0.962	0.432531	0.810182
_____ASV15418	0.340659	0.0589277	0.4	0.11547	0.32	0.125433	0.238095	0.0952381	0.4	0.133771	0.170011	0.00543495	0.922	1.01195	0.0431338	0.393	1.52377	0.194849	0.135	0.8115	0.557986
_____ASV1542	4.21978	0.250909	3.96	0.524341	4.4	0.465475	3.57143	0.450246	5	0.542897	0.816025	0.0288724	0.49	0.322778	0.0152273	0.879	0.837531	0.118533	0.592	0.721487	0.741377
_____ASV15629	0.296703	0.0672039	0.32	0.111355	0.16	0.0748331	0.190476	0.0878052	0.55	0.234801	1.74603	0.057214	0.14	1.48006	0.0646646	0.212	0.782876	0.102613	0.653	0.526651	0.752273
_____ASV15705	0.362637	0.0773753	0.32	0.170489	0.32	0.125433	0.333333	0.159364	0.5	0.170139	0.317293	0.0110412	0.815	0.168515	0.00781864	0.959	1.13215	0.157587	0.342	0.796167	0.673301
_____ASV1571	4.10989	0.278427	4.36	0.63477	3.92	0.503057	4.2381	0.482576	3.9	0.606543	1.35082	0.0418847	0.274	1.09555	0.045293	0.376	1.44315	0.178991	0.161	0.635633	0.580086
_____ASV15773	0.351648	0.0687826	0.28	0.0916515	0.36	0.113725	0.285714	0.122336	0.5	0.223607	2.5812	0.0797356	0.058	0.100383	0.00413457	0.984	1.49756	0.185045	0.154	0.386944	0.574547
_____ASV15904	0.208791	0.0482071	0.08	0.0553775	0.4	0.11547	0.0952381	0.0656383	0.25	0.12301	0.317785	0.00991782	0.829	0.891788	0.0371094	0.496	1.71707	0.214354	0.087	0.798107	0.510369
_____ASV1600	3.91209	0.267785	4	0.428174	4.64	0.64	3.33333	0.503953	3.5	0.515548	0.20802	0.00766301	0.881	0.34459	0.0169252	0.843	0.702977	0.103584	0.733	0.805885	0.767197
_____ASV16007	0.21978	0.0559133	0.28	0.108321	0.2	0.129099	0.142857	0.104328	0.25	0.0993399	0.13579	0.00474467	0.947	2.05698	0.095831	0.093	0.518617	0.0724842	0.917	0.816438	0.801789
_____ASV1608	3.76923	0.248107	4.56	0.568859	3.56	0.370045	3.71429	0.512431	3.1	0.491507	2.1798	0.0736043	0.115	0.494692	0.022272	0.756	0.777273	0.104983	0.682	0.496382	0.757609
_____ASV16381	0.32967	0.0733882	0.28	0.108321	0.24	0.104563	0.380952	0.212426	0.45	0.169752	0.807484	0.0266116	0.515	2.91631	0.128147	0.02	0.495176	0.0652766	0.914	0.729157	0.801102
_____ASV16450	0.230769	0.0520095	0.2	0.1	0.32	0.125433	0.142857	0.0782461	0.25	0.0993399	0.278236	0.00948927	0.832	0.117347	0.00533617	0.987	1.30495	0.178021	0.21	0.798483	0.611128
_____ASV16773	0.450549	0.0815954	0.4	0.141421	0.36	0.113725	0.571429	0.244671	0.5	0.153897	1.64363	0.0562789	0.187	0.183863	0.00839411	0.951	0.912416	0.124967	0.54	0.576093	0.732481
_____ASV1686	3.57143	0.256368	2.68	0.398832	3.84	0.398664	4.19048	0.600076	3.7	0.661338	0.652068	0.0199637	0.593	0.964735	0.0393818	0.44	1.76439	0.216075	0.067	0.7479	0.473825
_____ASV16899	0.197802	0.0546267	0.04	0.04	0.2	0.1	0.285714	0.140456	0.3	0.146898	0.803478	0.0279976	0.485	0.550822	0.0255916	0.706	0.873375	0.121733	0.581	0.718927	0.740293
_____ASV1698	4.3956	0.302161	3.48	0.451368	5.44	0.759561	4.04762	0.527691	4.6	0.539981	0.339569	0.0114551	0.792	1.54901	0.0696726	0.202	0.892998	0.120498	0.551	0.792727	0.735296
_____ASV17000	0.21978	0.0513605	0.2	0.0816497	0.12	0.0663325	0.190476	0.111677	0.4	0.152177	1.66804	0.0527445	0.183	1.48777	0.0627257	0.22	1.07663	0.136175	0.419	0.573553	0.700223
_____ASV17067	0.241758	0.0548962	0.24	0.119443	0.16	0.0748331	0.190476	0.0878052	0.4	0.152177	1.26344	0.0406655	0.317	0.459227	0.0197078	0.776	1.38167	0.177884	0.177	0.65727	0.591464
_____ASV1717	3.85714	0.237288	4.04	0.501597	3.84	0.411015	3.57143	0.523593	3.95	0.489226	2.20853	0.0709465	0.111	0.645448	0.0276457	0.626	1.09844	0.141144	0.404	0.488685	0.696019
_____ASV17460	0.285714	0.0610964	0.32	0.149666	0.44	0.130128	0.190476	0.0878052	0.15	0.0819178	1.3193	0.0428756	0.248	0.640142	0.0277383	0.651	1.23277	0.160253	0.25	0.621898	0.635936
_____ASV1750	4.16484	0.265319	4.48	0.476515	3.92	0.360185	3.33333	0.499206	4.95	0.772811	1.19951	0.0428287	0.34	0.9623	0.0458119	0.431	0.464504	0.0663405	0.927	0.66879	0.804226
_____ASV17618	0.21978	0.0513605	0.2	0.1	0.2	0.1	0.142857	0.0782461	0.35	0.131289	0.111639	0.00382506	0.955	1.59662	0.0729397	0.184	0.819757	0.112349	0.66	0.817506	0.753702
_____ASV1774	3.58242	0.253458	2.76	0.421426	4.44	0.58901	3.80952	0.490961	3.3	0.43589	1.16933	0.0387072	0.329	0.908499	0.0400974	0.441	1.04061	0.137784	0.439	0.663075	0.705198
_____ASV18353	0.230769	0.0496063	0.24	0.104563	0.28	0.0916515	0.238095	0.11761	0.15	0.0819178	1.45896	0.0492547	0.222	0.442188	0.0199044	0.776	0.976399	0.131853	0.456	0.601472	0.709452
_____ASV1839	3.26374	0.21644	3.56	0.500267	3.4	0.387298	3.14286	0.398125	2.85	0.43088	0.379211	0.013038	0.765	1.00474	0.0460597	0.429	0.924878	0.127196	0.527	0.787848	0.72921
_____ASV1840	3.23077	0.253463	3.04	0.353459	3.8	0.550757	2.47619	0.455752	3.55	0.646753	2.41157	0.0721465	0.06	1.80444	0.0719774	0.127	1.23547	0.147846	0.29	0.391063	0.653802
_____ASV18481	0.32967	0.0682145	0.16	0.0748331	0.44	0.142361	0.52381	0.190476	0.2	0.11698	0.285946	0.00964195	0.841	0.827895	0.0372216	0.554	1.14999	0.155108	0.333	0.799988	0.669523
_____ASV1881	3.18681	0.237977	3.08	0.50636	3.6	0.43589	2.47619	0.38803	3.55	0.55	0.350463	0.0114876	0.785	1.08026	0.0472122	0.347	1.26259	0.165543	0.243	0.790946	0.633784
_____ASV19408	0.32967	0.0682145	0.2	0.0816497	0.48	0.16452	0.190476	0.111677	0.45	0.169752	1.61158	0.0506111	0.186	1.28007	0.0536003	0.301	1.21437	0.152547	0.28	0.576093	0.649775
_____ASV1952	3.24176	0.226639	2.96	0.397827	3	0.483046	3.80952	0.394118	3.3	0.538516	2.60421	0.0637174	0.056	3.17739	0.103655	0.014	2.59098	0.253574	0.009	0.3835	0.241794
_____ASV20094	0.263736	0.0537601	0.28	0.108321	0.12	0.0663325	0.428571	0.13041	0.25	0.12301	0.654742	0.0200183	0.594	2.30284	0.0938773	0.065	1.32882	0.162511	0.224	0.7479	0.621386
_____ASV20323	0.285714	0.0547738	0.2	0.1	0.2	0.0816497	0.333333	0.105409	0.45	0.153469	1.29509	0.0441301	0.279	0.736858	0.0334778	0.563	0.850715	0.115952	0.577	0.636593	0.739451
_____ASV2069	2.65934	0.192801	3.2	0.341565	2.28	0.344093	2.42857	0.411567	2.7	0.459405	0.914347	0.0214466	0.456	3.88609	0.121534	0.009	3.2178	0.301902	0.002	0.708665	0.130088
_____ASV20759	0.296703	0.0574052	0.24	0.104563	0.52	0.130639	0.190476	0.0878052	0.2	0.11698	1.48138	0.0463649	0.244	3.43094	0.143178	0.016	0.556953	0.0697271	0.868	0.616924	0.793813
_____ASV2096	3.06593	0.226888	3.12	0.417612	3.2	0.479583	2.90476	0.492345	3	0.447214	1.30362	0.0388566	0.273	2.94115	0.116888	0.019	1.16441	0.138829	0.323	0.634886	0.666124
_____ASV2103	3.1978	0.243208	3.92	0.577119	3.04	0.367333	3.14286	0.548963	2.55	0.38027	1.13501	0.0396029	0.334	0.212089	0.00986698	0.943	0.89383	0.12475	0.596	0.666255	0.741813
_____ASV21174	0.21978	0.0489254	0.12	0.0663325	0.28	0.108321	0.285714	0.122336	0.2	0.0917663	2.27124	0.0746416	0.078	0.459999	0.0201565	0.783	0.969334	0.127424	0.467	0.430356	0.713085
_____ASV2118	3.08791	0.194333	2.84	0.47847	3.64	0.331059	3.04762	0.36824	2.75	0.315186	0.0085527	0.000297927	1	1.72734	0.0802275	0.153	0.68225	0.0950629	0.806	0.824755	0.781446
_____ASV21210	0.241758	0.0860767	0.04	0.04	0.56	0.289137	0.142857	0.0782461	0.2	0.0917663	1.10293	0.036993	0.348	0.942966	0.0421703	0.435	0.946918	0.127041	0.517	0.672959	0.727086
_____ASV2154	3.63736	0.235192	3.56	0.472864	3.68	0.427083	3.52381	0.428836	3.8	0.587591	0.685289	0.0223767	0.559	1.10928	0.0482949	0.38	1.19853	0.156543	0.314	0.739222	0.662865
_____ASV21547	0.307692	0.0578244	0.2	0.0816497	0.36	0.113725	0.428571	0.147542	0.25	0.12301	1.18585	0.0370981	0.318	0.398704	0.0166308	0.802	1.64526	0.205882	0.1	0.65807	0.520352
_____ASV21718	0.21978	0.0513605	0.2	0.11547	0.24	0.087178	0.190476	0.0878052	0.25	0.12301	1.76332	0.0624556	0.093	0.55413	0.0261693	0.84	0.516073	0.073116	0.966	0.461788	0.810723
_____ASV2184	2.63736	0.194877	2.32	0.363868	3.2	0.382971	2.85714	0.385979	2.1	0.40975	0.149122	0.00520454	0.936	0.215281	0.0100181	0.933	1.13739	0.158785	0.355	0.813977	0.674006
_____ASV2250	2.92308	0.223869	2.84	0.446019	3.68	0.502394	2.38095	0.296617	2.65	0.460406	0.779517	0.0267215	0.498	0.166253	0.00759877	0.958	1.12601	0.154397	0.338	0.723461	0.671834
_____ASV2256	2.78022	0.212435	2.92	0.454313	2.4	0.369685	2.71429	0.478802	3.15	0.399177	0.201484	0.00720481	0.911	1.62915	0.077675	0.17	0.481209	0.0688297	0.93	0.810527	0.804569
_____ASV2355	2.06593	0.189339	2.28	0.430194	1.76	0.253509	2.2381	0.457242	2	0.369922	1.48449	0.0501758	0.209	1.32599	0.0597577	0.267	0.666677	0.0901346	0.791	0.593159	0.778935
_____ASV2394	2.52747	0.206926	2.24	0.425363	2.32	0.36842	3.14286	0.459221	2.5	0.400657	1.45061	0.0477426	0.217	1.76298	0.0773644	0.14	0.729011	0.0959731	0.705	0.599188	0.762094
_____ASV2434	2.36264	0.196748	2	0.264575	2.4	0.496655	2.19048	0.27272	2.95	0.472814	0.344674	0.0120022	0.78	0.660971	0.0306882	0.625	0.956263	0.133195	0.46	0.790318	0.711569
_____ASV2451	2.57143	0.205625	2.68	0.372916	2.44	0.332064	2.09524	0.266411	3.1	0.640312	0.426499	0.014128	0.746	1.21882	0.0538318	0.289	1.11749	0.14807	0.353	0.783788	0.674006
_____ASV2490	2.69231	0.196236	1.92	0.244404	3.16	0.381576	3.42857	0.50034	2.3	0.370632	0.63133	0.0210216	0.605	1.30155	0.0577842	0.291	0.999771	0.133159	0.471	0.750031	0.713607
_____ASV2666	2.31868	0.179457	2.44	0.351568	2.28	0.348903	2.38095	0.455005	2.15	0.274101	1.20483	0.0395095	0.307	0.7027	0.0307244	0.592	1.17158	0.153677	0.294	0.653617	0.655545
_____ASV2668	2.43956	0.195935	2	0.310913	3.12	0.38	2.47619	0.423247	2.1	0.446625	0.61216	0.0213065	0.595	0.765323	0.0355166	0.564	0.857962	0.119447	0.584	0.747903	0.740489
_____ASV2678	2.2967	0.161264	1.64	0.287981	2.56	0.289137	2.61905	0.355073	2.45	0.343932	3.39245	0.105636	0.029	0.626134	0.0259959	0.653	1.05513	0.131421	0.401	0.293936	0.6957
_____ASV2681	2.16484	0.179719	2.16	0.381576	2.08	0.399667	1.95238	0.280104	2.5	0.344124	0.0438829	0.00149963	0.991	0.450953	0.0205476	0.787	1.23765	0.169179	0.271	0.822718	0.649053
_____ASV2760	2.64835	0.194788	3	0.382971	2.68	0.36842	2.09524	0.377364	2.75	0.434529	1.95318	0.0634629	0.117	1.12052	0.048544	0.349	0.9157	0.119012	0.533	0.498981	0.730672
_____ASV2784	2.46154	0.226082	2.64	0.407758	2.88	0.539506	1.57143	0.289264	2.65	0.477245	3.70143	0.0905609	0.016	4.90063	0.159868	0.002	1.74251	0.170532	0.07	0.225213	0.478609
_____ASV2805	2.8022	0.199645	2.36	0.315595	3.12	0.384361	2.90476	0.511323	2.85	0.399177	0.90931	0.0296504	0.458	0.984341	0.042796	0.402	1.19482	0.155841	0.295	0.709053	0.656059
_____ASV2807	1.73626	0.172488	1.28	0.273983	2.12	0.333267	1.90476	0.389779	1.65	0.392529	1.31734	0.0425368	0.284	1.29866	0.0559115	0.303	1.06347	0.137358	0.415	0.638765	0.70013
_____ASV2811	2.08791	0.180657	1.76	0.342929	2.36	0.378065	2.19048	0.375557	2.05	0.351501	1.38205	0.0422511	0.249	2.92481	0.119221	0.021	0.940481	0.115007	0.509	0.622531	0.72359
_____ASV283	16.9451	0.548138	15.24	0.995456	17.48	1.05534	17.0952	1.18101	18.25	1.14449	0.860575	0.0248652	0.463	2.60521	0.100365	0.044	1.65221	0.190953	0.091	0.711357	0.513666
_____ASV2849	2.54945	0.202104	2.4	0.34641	2.92	0.499733	2.38095	0.304539	2.45	0.425966	1.26867	0.0424752	0.282	0.652436	0.0291247	0.656	1.01584	0.136041	0.423	0.637711	0.700905
_____ASV2873	2.47253	0.212745	2.24	0.342929	3.08	0.562494	2	0.258199	2.5	0.4199	0.524677	0.0172096	0.671	1.77696	0.0777132	0.154	0.981713	0.128802	0.472	0.766968	0.713607
_____ASV29	89.8022	2.70473	81.8	4.50333	100.04	6.79325	85.7143	4.06152	91.3	4.73292	1.4458	0.0448148	0.223	2.54376	0.10513	0.05	0.939382	0.11647	0.482	0.602765	0.717534
_____ASV2910	2.14286	0.15436	2.12	0.266583	2.2	0.326599	2.28571	0.352831	1.95	0.303272	0.393634	0.0120652	0.752	1.40597	0.0574591	0.247	1.67263	0.205071	0.094	0.784812	0.514589
_____ASV2934	2.07692	0.171349	2.04	0.285657	1.76	0.307029	2.33333	0.392388	2.25	0.415964	1.26436	0.0416985	0.305	1.42369	0.0626042	0.251	0.873032	0.11517	0.562	0.652606	0.736977
_____ASV2935	2.24176	0.170713	2.12	0.333267	2.24	0.338034	2.38095	0.36824	2.25	0.346979	2.93279	0.0745926	0.043	4.29149	0.145533	0.004	1.74899	0.177936	0.074	0.338374	0.486878
_____ASV307	16.8462	0.57564	15.64	1.20122	18.88	0.987117	16.8095	1.23369	15.85	1.10567	0.254564	0.00770346	0.862	3.1476	0.127001	0.019	1.23186	0.149111	0.291	0.802361	0.654068
_____ASV3078	2.31868	0.186137	2.56	0.374522	2.52	0.392088	1.90476	0.33739	2.2	0.374166	0.448261	0.0148973	0.725	1.27702	0.0565868	0.275	1.0681	0.141988	0.393	0.779089	0.690955
_____ASV3090	2	0.17954	1.84	0.335062	2.52	0.361109	1.33333	0.354114	2.25	0.354483	0.169303	0.00524711	0.929	2.79738	0.115597	0.042	1.17502	0.145667	0.315	0.812272	0.663089
_____ASV3168	1.93407	0.163749	2.24	0.295973	2.08	0.341174	1.47619	0.281315	1.85	0.385766	2.22596	0.060951	0.097	2.5124	0.0917257	0.052	1.81951	0.199286	0.06	0.466357	0.461037
_____ASV3225	2.78022	0.212435	2.36	0.407758	3	0.391578	3.28571	0.431734	2.5	0.478484	0.830374	0.028561	0.489	0.439233	0.0201435	0.772	0.997744	0.137271	0.487	0.721077	0.719246
_____ASV3290	1.30769	0.127618	1.48	0.289367	1.48	0.283549	1.33333	0.186871	0.85	0.195677	1.76023	0.0608162	0.177	0.975981	0.0449603	0.419	0.553819	0.076538	0.876	0.567685	0.794709
_____ASV3299	2.05495	0.18315	2.48	0.370225	2.12	0.375588	1.28571	0.29393	2.25	0.376095	1.03636	0.0276037	0.375	1.29193	0.0458814	0.28	2.77965	0.296147	0.003	0.682224	0.1483
_____ASV3435	1.50549	0.12538	1.52	0.200998	1.44	0.271293	1.7619	0.275203	1.3	0.262578	0.684634	0.0247526	0.558	0.091649	0.00441804	0.986	0.796383	0.115171	0.666	0.739222	0.755049
_____ASV3467	1.95604	0.163831	1.96	0.318748	1.8	0.23094	1.61905	0.27147	2.5	0.478484	1.25808	0.0426432	0.31	0.204321	0.00923406	0.93	1.07633	0.145931	0.379	0.654987	0.684519
_____ASV3474	1.72527	0.165428	1.52	0.231805	1.8	0.294392	1.7619	0.33739	1.85	0.488149	2.10832	0.0697731	0.084	1.89593	0.0836592	0.128	0.478472	0.0633385	0.921	0.443076	0.802683
_____ASV3481	1.67033	0.153156	1.16	0.213542	1.64	0.257423	1.19048	0.27272	2.85	0.378883	0.763955	0.0260607	0.523	0.524364	0.0238501	0.742	1.04617	0.142751	0.422	0.731392	0.700905
_____ASV3513	1.73626	0.13875	1.68	0.205913	1.72	0.318957	1.38095	0.262553	2.2	0.304354	0.901671	0.029552	0.432	0.480398	0.0209932	0.76	1.32561	0.173786	0.224	0.699806	0.621386
_____ASV3580	1.59341	0.137106	1.48	0.277609	1.84	0.280951	1.38095	0.253323	1.65	0.28354	0.266638	0.00870818	0.865	3.01242	0.131178	0.029	0.667359	0.0871815	0.772	0.803009	0.7754
_____ASV3582	1.43956	0.136419	1.4	0.282843	1.44	0.265079	1.42857	0.213491	1.5	0.336389	5.21914	0.167618	0.002	0.672193	0.0287842	0.617	0.338753	0.0435177	0.98	0.0770732	0.812468
_____ASV3584	1.3956	0.131563	1.68	0.32	1.36	0.222711	1.33333	0.251976	1.15	0.232549	1.28736	0.0363195	0.277	3.22348	0.121256	0.021	1.54839	0.174734	0.116	0.635957	0.538261
_____ASV3660	1.47253	0.132912	1.48	0.283549	1.32	0.22891	1.71429	0.29393	1.4	0.265568	0.789469	0.0258647	0.475	2.66643	0.116478	0.047	0.6279	0.0822856	0.808	0.716142	0.782056
_____ASV377	15.7473	0.625973	15.04	1.38261	16	0.964365	16.1905	1.38636	15.85	1.33629	0.0553919	0.00198013	0.983	0.746542	0.0355829	0.551	0.814096	0.116408	0.621	0.820713	0.746248
_____ASV3805	1.32967	0.147469	1.52	0.306159	1.36	0.237206	1.14286	0.241875	1.25	0.403113	0.957359	0.0312641	0.402	3.01763	0.131394	0.021	0.493547	0.0644702	0.895	0.690691	0.797985
_____ASV382	14.6374	0.499454	13.84	0.967264	16.2	1.05672	13.5238	0.855289	14.85	1.02668	0.995247	0.0329784	0.408	1.23395	0.0545175	0.337	0.9679	0.128289	0.495	0.692978	0.720116
_____ASV3835	1.67033	0.142415	1.84	0.303754	1.84	0.249533	1.42857	0.312984	1.5	0.276253	0.421211	0.0126413	0.715	3.5905	0.143676	0.015	1.11125	0.133402	0.344	0.776076	0.673301
_____ASV3836	1.3956	0.147324	1.12	0.260256	1.32	0.281188	2.19048	0.313346	1	0.280976	0.297902	0.0100413	0.843	2.35148	0.105681	0.06	0.641923	0.0865488	0.773	0.800012	0.775682
_____ASV3993	1.64835	0.151003	1.92	0.336254	1.2	0.2	2	0.351866	1.5	0.29469	1.61537	0.0465306	0.19	2.1642	0.0831197	0.075	1.63715	0.188632	0.097	0.578558	0.518383
_____ASV404	13.7912	0.783922	15.52	1.774	15.68	1.34996	10.1429	1.38062	13.1	1.44896	0.505172	0.0195101	0.677	0.850631	0.0438025	0.483	0.14672	0.0226657	0.999	0.769135	0.815456
_____ASV4042	1.18681	0.113671	1.12	0.185472	1.08	0.215407	1.19048	0.214021	1.4	0.311195	3.02807	0.0871598	0.026	1.16956	0.0448862	0.316	1.62185	0.186733	0.106	0.279197	0.52822
_____ASV4063	1.41758	0.148304	1.28	0.28589	1.52	0.271539	1.04762	0.253323	1.85	0.371873	1.88799	0.0576935	0.152	1.46992	0.0598907	0.219	1.3025	0.159208	0.221	0.537784	0.619202
_____ASV4078	1.35165	0.140966	1.12	0.284722	1.76	0.328024	1.14286	0.21028	1.35	0.254176	2.57409	0.0655503	0.059	7.15635	0.242986	0.001	0.871601	0.0887827	0.597	0.388942	0.74231
_____ASV4127	1.2967	0.126466	1.12	0.225979	1.4	0.282843	1.47619	0.263846	1.2	0.236198	0.90059	0.0263185	0.463	3.06295	0.119347	0.019	1.39192	0.162708	0.16	0.711357	0.579015
_____ASV4187	1.36264	0.134896	1.2	0.251661	1.44	0.258715	1.52381	0.320855	1.3	0.262578	1.52079	0.0493835	0.208	0.938365	0.0406279	0.458	1.08921	0.141477	0.386	0.593015	0.687037
_____ASV4197	1.98901	0.170107	1.84	0.228619	2.68	0.434818	1.71429	0.339066	1.6	0.265568	1.46339	0.0426289	0.236	1.8695	0.0726117	0.122	1.6765	0.195347	0.088	0.612397	0.511581
_____ASV4208	1.6044	0.129693	1.24	0.218174	1.8	0.216025	1.85714	0.26082	1.55	0.351501	0.293604	0.00931318	0.835	2.24007	0.0947405	0.074	1.14466	0.145235	0.346	0.798856	0.673301
_____ASV4288	1.45055	0.133757	1.28	0.248462	1.4	0.216025	1.28571	0.268531	1.9	0.347169	0.734166	0.0254459	0.54	0.709598	0.0327925	0.585	0.876264	0.121484	0.575	0.735533	0.738675
_____ASV4337	1.35165	0.123417	1.24	0.232952	1.2	0.2	1.61905	0.296617	1.4	0.275299	2.16518	0.0714786	0.088	0.292289	0.0128657	0.883	1.01743	0.134353	0.431	0.453328	0.703472
_____ASV4349	1.31868	0.137018	1.12	0.194251	1.4	0.341565	1.71429	0.277256	1.05	0.245753	1.52279	0.0505136	0.225	0.145516	0.00643603	0.959	1.19066	0.157986	0.327	0.603492	0.668609
_____ASV4363	1.38462	0.163724	0.76	0.175879	1.8	0.395811	1.52381	0.342394	1.5	0.336389	1.32021	0.0383671	0.263	1.07333	0.0415898	0.366	1.99799	0.232258	0.029	0.628197	0.367268
_____ASV4545	1.36264	0.136694	1.4	0.23094	1.68	0.303974	1.14286	0.27848	1.15	0.274101	0.586712	0.0170627	0.609	0.219253	0.00850172	0.934	2.46	0.286165	0.01	0.750523	0.251783
_____ASV4551	1.27473	0.119079	0.64	0.16207	1.52	0.258972	1.42857	0.213491	1.6	0.265568	1.16405	0.0382583	0.32	2.19964	0.0963931	0.083	0.665599	0.0875041	0.76	0.660567	0.772821
_____ASV4589	1.52747	0.14266	1.6	0.3	1.6	0.258199	1.2381	0.283723	1.65	0.310136	1.97904	0.0674789	0.121	1.15569	0.0525402	0.326	0.535423	0.0730247	0.875	0.504978	0.794709
_____ASV4686	1.17582	0.127523	1.16	0.197315	0.96	0.234379	1.47619	0.362656	1.15	0.220943	1.1966	0.0400925	0.301	1.44889	0.0647274	0.234	0.762737	0.102223	0.697	0.65055	0.759927
_____ASV4738	0.824176	0.130364	0.36	0.113725	1.56	0.346795	0.380952	0.145997	0.95	0.26631	3.85909	0.117381	0.013	0.291317	0.0118145	0.881	1.24062	0.150943	0.262	0.206222	0.64457
_____ASV4923	1.06593	0.117776	1.12	0.21848	1.08	0.199332	1	0.284521	1.05	0.26631	0.557295	0.0176169	0.668	3.00372	0.126602	0.022	0.851306	0.107644	0.6	0.766696	0.742615
_____ASV4993	1.10989	0.12049	1.04	0.219697	1.04	0.227156	1.04762	0.243743	1.35	0.292674	0.642909	0.0231158	0.591	0.780529	0.0374185	0.546	0.615565	0.0885306	0.816	0.747198	0.783662
_____ASV5000	1.13187	0.141688	1.04	0.285657	1.04	0.241385	1.28571	0.339066	1.2	0.28654	5.47202	0.171208	0.003	0.102269	0.00426639	0.977	0.671535	0.0840438	0.77	0.0963003	0.774966
_____ASV5006	1.38462	0.130528	1.24	0.24	1.68	0.256385	1	0.228869	1.6	0.311195	0.0550234	0.00161423	0.979	1.56253	0.0611201	0.215	2.07037	0.242954	0.034	0.81976	0.38846
_____ASV5015	1.10989	0.132092	0.92	0.22301	1.44	0.327007	0.857143	0.241875	1.2	0.224781	0.327876	0.0112415	0.777	1.11099	0.0507882	0.379	0.922686	0.12654	0.521	0.790057	0.728292
_____ASV5047	1.12088	0.116769	1.4	0.223607	1.12	0.225979	1.04762	0.262553	0.85	0.220943	0.174949	0.00615426	0.919	0.340538	0.0159724	0.85	1.03289	0.145339	0.421	0.811048	0.700905
_____ASV522	11.0879	0.476467	11.96	1.02385	10.4	0.795822	9.90476	1.00689	12.1	0.951177	1.74486	0.0562211	0.194	1.01246	0.0434967	0.433	1.06856	0.13772	0.39	0.581176	0.689604
_____ASV5319	0.692308	0.103294	0.72	0.204287	0.76	0.24	0.619048	0.200905	0.65	0.166623	1.40973	0.0451352	0.264	1.20734	0.0515403	0.333	1.13681	0.145589	0.364	0.628583	0.678498
_____ASV5336	1.50549	0.143541	1.4	0.244949	1.48	0.26533	1.47619	0.335368	1.7	0.333246	0.78558	0.0258063	0.491	2.07275	0.0907864	0.092	0.806363	0.105956	0.657	0.721755	0.753079
_____ASV5435	1.0989	0.116998	1.28	0.28	0.96	0.203961	1.19048	0.202591	0.95	0.234801	1.5285	0.0423939	0.24	4.78452	0.176935	0.002	1.12007	0.124263	0.345	0.614585	0.673301
_____ASV5507	0.934066	0.11028	1	0.208167	1	0.23094	0.857143	0.241875	0.85	0.208693	0.0702812	0.00260064	0.982	0.958217	0.0472764	0.394	0.502496	0.0743762	0.905	0.820472	0.800118
_____ASV552	12.4066	0.476551	10.32	0.826075	13.4	0.955685	12.7619	1.00215	13.4	0.92452	0.293691	0.0109305	0.832	0.664084	0.0329541	0.604	0.505809	0.0753	0.911	0.798483	0.800864
_____ASV561	12.2747	0.447777	12.24	0.753392	11.68	0.791033	12.7143	0.971359	12.6	1.16393	0.631969	0.0189686	0.604	2.88862	0.115603	0.028	1.29162	0.155072	0.219	0.749537	0.617918
_____ASV5656	0.978022	0.111574	1.12	0.247117	0.84	0.197315	0.904762	0.194015	1.05	0.256238	0.144521	0.00568769	0.941	0.125444	0.00658251	0.966	0.357755	0.0563184	0.979	0.815015	0.812366
_____ASV5700	1.08791	0.12069	0.92	0.172434	0.88	0.194251	1.42857	0.312984	1.2	0.295581	2.45881	0.0799909	0.067	1.83306	0.0795115	0.111	0.542267	0.070565	0.873	0.407126	0.794466
_____ASV5738	0.967033	0.110996	0.8	0.2	0.96	0.234379	1.28571	0.219771	0.85	0.232549	0.371411	0.0109212	0.767	2.79672	0.109648	0.039	1.56035	0.183525	0.12	0.787908	0.542728
_____ASV5766	0.967033	0.141033	1.16	0.330051	1.12	0.253772	0.714286	0.196915	0.8	0.321182	0.300144	0.00989799	0.834	0.492853	0.0216707	0.766	1.42494	0.187964	0.171	0.798663	0.587058
_____ASV5892	1.0989	0.116998	1.28	0.28	1.36	0.215097	0.857143	0.231822	0.8	0.155597	1.4423	0.0456935	0.244	1.41015	0.0595664	0.257	1.14388	0.144957	0.327	0.616924	0.668609
_____ASV5970	1.10989	0.123493	0.88	0.185472	1.44	0.271293	0.904762	0.227876	1.2	0.295581	0.859078	0.0307765	0.465	0.970759	0.04637	0.431	0.523331	0.0749935	0.901	0.711804	0.799181
_____ASV600	9.0989	0.328186	9.12	0.664129	9.76	0.744491	8.04762	0.626693	9.35	0.471699	0.33702	0.0119696	0.817	1.29116	0.0611428	0.259	0.607754	0.0863402	0.838	0.796167	0.789403
_____ASV6048	1.0989	0.136281	1.04	0.285657	1.2	0.310913	1.28571	0.259513	0.85	0.195677	1.39487	0.0478181	0.261	0.816942	0.0373413	0.507	0.75486	0.103511	0.718	0.627318	0.764226
_____ASV6061	0.912088	0.12069	0.92	0.244404	1.48	0.271539	0.333333	0.125988	0.8	0.212751	1.27898	0.0361392	0.298	3.28318	0.123694	0.02	1.51682	0.171438	0.135	0.64846	0.557986
_____ASV6092	0.956044	0.122959	1.08	0.264071	1.16	0.249533	0.809524	0.214021	0.7	0.241704	0.991814	0.0318008	0.39	1.22958	0.0525658	0.297	1.22259	0.156802	0.289	0.686599	0.653802
_____ASV6097	0.714286	0.0966922	0.48	0.16452	0.96	0.234379	0.666667	0.186871	0.75	0.160181	0.488276	0.014793	0.699	1.5469	0.0624873	0.181	1.69743	0.205704	0.086	0.77224	0.509135
_____ASV6133	1.05495	0.124391	1.12	0.210713	1	0.264575	1.04762	0.27147	1.05	0.26631	4.84886	0.137742	0.005	1.37207	0.0519688	0.245	1.21438	0.137988	0.319	0.126397	0.66537
_____ASV6140	0.857143	0.119596	0.88	0.233238	1.04	0.234379	0.809524	0.305653	0.65	0.166623	0.763826	0.028188	0.524	0.554301	0.0272743	0.7	0.482009	0.0711515	0.928	0.731392	0.804482
_____ASV6159	0.901099	0.103722	0.76	0.166132	1	0.23094	0.666667	0.159364	1.2	0.257519	1.08453	0.0370675	0.365	0.293854	0.0133913	0.879	1.02881	0.140652	0.436	0.678693	0.704192
_____ASV6253	0.912088	0.107869	0.8	0.2	1	0.173205	0.619048	0.17561	1.25	0.306723	0.10426	0.0032475	0.957	4.94659	0.205437	0.002	0.43455	0.0541418	0.94	0.817584	0.806913
_____ASV6257	0.923077	0.169197	0.6	0.182574	0.68	0.18	1.47619	0.615742	1.05	0.256238	0.440398	0.0145696	0.745	1.43284	0.0632029	0.246	1.05244	0.13927	0.401	0.783781	0.6957
_____ASV6307	0.901099	0.108328	1	0.223607	0.72	0.195959	0.714286	0.171031	1.2	0.267542	1.51233	0.0471166	0.217	0.267907	0.0111289	0.892	1.64033	0.204418	0.08	0.599188	0.498279
_____ASV6454	0.901099	0.102538	0.72	0.168523	0.84	0.16	1.2381	0.275203	0.85	0.220943	1.36107	0.0410807	0.273	1.08582	0.0436973	0.378	1.66403	0.200899	0.093	0.634886	0.513666
_____ASV6512	0.879121	0.11781	0.6	0.270801	0.68	0.149666	0.904762	0.257319	1.45	0.223312	1.43659	0.0451286	0.242	1.53136	0.064141	0.16	1.17203	0.147272	0.283	0.61585	0.649775
_____ASV6513	0.725275	0.0951394	0.72	0.147422	0.92	0.207525	0.666667	0.210819	0.55	0.198348	1.01995	0.0312214	0.398	2.87656	0.117404	0.031	1.03661	0.126924	0.409	0.68903	0.698145
_____ASV6559	0.703297	0.0862946	0.48	0.117189	0.8	0.173205	0.857143	0.198635	0.7	0.206474	0.727884	0.0203355	0.553	1.45156	0.0540714	0.24	2.36595	0.264398	0.014	0.737665	0.282477
_____ASV6638	0.835165	0.10629	0.88	0.233238	0.64	0.172047	1	0.20702	0.85	0.243602	2.74453	0.0851801	0.047	1.29055	0.0534054	0.278	1.0221	0.126889	0.458	0.35193	0.710625
_____ASV6697	0.879121	0.119865	0.6	0.152753	0.6	0.152753	1.38095	0.243743	1.05	0.38027	0.609653	0.0211023	0.6	0.351545	0.0162243	0.853	1.03632	0.143483	0.429	0.74879	0.703459
_____ASV6709	0.934066	0.12384	0.8	0.223607	0.8	0.182574	1.47619	0.35603	0.7	0.193309	1.16024	0.033184	0.321	1.4751	0.0562521	0.229	2.04257	0.233677	0.04	0.660788	0.408822
_____ASV6784	0.769231	0.111683	1.04	0.248193	0.96	0.25482	0.380952	0.145997	0.6	0.168585	0.486987	0.017541	0.679	0.151522	0.00727697	0.962	0.851784	0.122723	0.604	0.769192	0.744027
_____ASV6791	1.42857	0.129941	1	0.223607	1.8	0.23094	1.19048	0.27272	1.75	0.29802	2.52236	0.0787986	0.057	1.33276	0.055514	0.246	1.01104	0.12634	0.465	0.385244	0.712909
_____ASV6824	0.538462	0.080152	0.4	0.11547	0.56	0.153623	0.714286	0.219771	0.5	0.153897	2.28545	0.0685856	0.082	0.407081	0.0162885	0.826	1.70692	0.204897	0.075	0.4398	0.489117
_____ASV686	9.65934	0.353327	9.56	0.668531	10.24	0.744491	8.85714	0.718085	9.9	0.69168	1.97847	0.060844	0.134	2.52557	0.103559	0.054	0.876129	0.107775	0.599	0.521485	0.742615
_____ASV6905	0.846154	0.12494	0.68	0.189033	0.48	0.16452	1.14286	0.332993	1.2	0.304354	2.6431	0.0843636	0.054	0.545451	0.0232133	0.707	1.0732	0.13702	0.425	0.376162	0.702101
_____ASV6914	0.604396	0.0909576	0.56	0.164114	0.88	0.210713	0.428571	0.176897	0.5	0.153897	0.844062	0.0296597	0.488	0.96311	0.0451239	0.446	0.665838	0.0935881	0.787	0.720382	0.778186
_____ASV6957	0.967033	0.101816	0.96	0.211975	0.8	0.182574	1.09524	0.247894	1.05	0.169752	0.789891	0.0240857	0.486	0.468729	0.0190569	0.752	1.92836	0.235202	0.046	0.719342	0.4277
_____ASV6969	0.813187	0.0999537	0.64	0.151438	1	0.191485	0.52381	0.190476	1.1	0.260566	1.95402	0.0631602	0.102	0.795901	0.0343014	0.548	1.06392	0.137557	0.393	0.475453	0.690955
_____ASV6977	0.747253	0.0905733	0.76	0.155778	0.72	0.178139	0.428571	0.13041	1.1	0.239517	1.32204	0.0415504	0.297	1.95047	0.081735	0.091	1.05709	0.132894	0.398	0.64846	0.694149
_____ASV7021	0.725275	0.0925371	0.76	0.185113	0.76	0.155778	0.904762	0.217176	0.45	0.184605	0.288845	0.00962257	0.842	1.14408	0.0508184	0.337	1.13412	0.151128	0.353	0.799988	0.674006
_____ASV7068	0.967033	0.125455	0.56	0.164114	1.32	0.2498	1.19048	0.281315	0.8	0.295581	1.65918	0.0544819	0.2	0.269093	0.0117815	0.876	1.19228	0.156602	0.309	0.585919	0.661808
_____ASV7107	0.692308	0.0920428	0.64	0.172047	0.76	0.175879	0.619048	0.188682	0.75	0.216126	2.5899	0.0905599	0.065	0.409399	0.0190871	0.795	0.449069	0.0628097	0.932	0.401979	0.804677
_____ASV7167	0.582418	0.0842491	0.52	0.16452	0.68	0.170489	0.571429	0.18988	0.55	0.153469	1.83978	0.0575903	0.136	0.479737	0.0200228	0.746	1.44998	0.181554	0.151	0.52262	0.571988
_____ASV7190	0.725275	0.0884902	0.64	0.14	0.84	0.205589	0.47619	0.131277	0.95	0.2112	2.19221	0.0687582	0.111	1.10615	0.0462588	0.358	1.13728	0.142683	0.314	0.488685	0.662865
_____ASV7227	0.472527	0.0831913	0.32	0.138082	0.76	0.218174	0.333333	0.125988	0.45	0.135239	0.109648	0.0035547	0.944	0.853273	0.0368833	0.497	1.48297	0.192307	0.143	0.815682	0.564615
_____ASV7264	0.857143	0.107782	0.52	0.154056	0.88	0.176257	1.09524	0.257319	1	0.280976	0.163598	0.00574896	0.927	0.581287	0.0272358	0.663	0.962916	0.13535	0.48	0.811801	0.716643
_____ASV7347	0.56044	0.0858894	0.6	0.152753	0.56	0.173973	0.571429	0.18988	0.5	0.184961	1.21667	0.037101	0.317	1.43821	0.0584754	0.253	1.49815	0.182737	0.134	0.65727	0.556645
_____ASV7348	0.791209	0.112162	0.76	0.166132	0.72	0.147422	0.47619	0.148309	1.25	0.389838	1.42307	0.0520833	0.226	0.35111	0.0171338	0.864	0.441286	0.0646027	0.935	0.603582	0.805231
_____ASV7509	0.67033	0.102538	0.6	0.173205	0.84	0.235797	0.714286	0.240464	0.5	0.153897	1.86955	0.0515067	0.15	2.9276	0.107542	0.022	1.71437	0.188926	0.089	0.536533	0.513369
_____ASV7565	0.802198	0.102734	0.56	0.153623	0.84	0.235797	1	0.239046	0.85	0.181731	0.243177	0.00773742	0.877	1.37845	0.0584793	0.241	1.42024	0.180757	0.151	0.805174	0.571988
_____ASV7567	0.67033	0.087084	0.56	0.164114	0.68	0.170489	0.666667	0.173663	0.8	0.2	1.49664	0.0480972	0.238	1.14592	0.0491016	0.367	1.10647	0.142233	0.362	0.613911	0.677495
_____ASV777	6.84615	0.366458	7.48	0.60586	7.28	0.617846	5.61905	0.79125	6.8	0.947573	0.445055	0.0163455	0.742	0.527279	0.0258203	0.739	0.603329	0.0886334	0.839	0.783154	0.789793
_____ASV7918	0.571429	0.0899638	0.6	0.173205	0.56	0.164114	0.571429	0.13041	0.55	0.256238	0.776824	0.0272008	0.498	0.722005	0.0337084	0.61	0.788171	0.110393	0.668	0.723461	0.755814
_____ASV8048	0.483516	0.0771321	0.44	0.153623	0.6	0.152753	0.238095	0.0952381	0.65	0.195677	0.470968	0.0149705	0.695	1.42902	0.0605653	0.216	1.35417	0.172179	0.224	0.771313	0.621386
_____ASV8063	0.351648	0.0651356	0.44	0.164114	0.32	0.125433	0.190476	0.0878052	0.45	0.114133	1.32711	0.0440942	0.278	1.05167	0.0465897	0.4	0.925315	0.122977	0.505	0.635957	0.722265
_____ASV814	7.61538	0.439994	6.68	0.582294	7.52	0.650948	9.66667	1.25799	6.75	0.94277	0.0149927	0.00049569	0.997	0.85259	0.0375846	0.496	1.3569	0.179448	0.207	0.824321	0.609574
_____ASV826	8.3956	0.378571	7.56	0.675968	8.72	0.620537	7.61905	0.705341	9.85	1.00597	1.27531	0.0452691	0.305	1.64503	0.0778572	0.193	0.259106	0.0367894	0.998	0.652606	0.815178
_____ASV8374	0.593407	0.0796482	0.48	0.142829	0.68	0.160416	0.571429	0.147542	0.65	0.195677	0.557278	0.0192231	0.636	0.849079	0.0390516	0.515	0.908483	0.125351	0.554	0.760114	0.736327
_____ASV8491	0.351648	0.0632332	0.12	0.0663325	0.76	0.166132	0.238095	0.0952381	0.25	0.0993399	2.50606	0.0733783	0.055	0.649914	0.025373	0.646	1.77833	0.20828	0.063	0.380651	0.467848
_____ASV8530	0.516484	0.0817433	0.48	0.16452	0.52	0.154056	0.380952	0.145997	0.7	0.193309	2.53345	0.0766136	0.06	1.17024	0.0471854	0.339	1.32687	0.160502	0.233	0.391063	0.627
_____ASV8560	0.384615	0.0712169	0.16	0.0945163	0.6	0.163299	0.47619	0.163577	0.3	0.127733	0.313684	0.0112246	0.821	1.08006	0.0515306	0.375	0.631407	0.0903751	0.815	0.796802	0.783462
_____ASV8599	0.384615	0.065873	0.44	0.142361	0.52	0.142829	0.190476	0.111677	0.35	0.109424	5.39811	0.158966	0.002	0.347481	0.0136438	0.838	1.10736	0.130441	0.342	0.0770732	0.673301
_____ASV8620	0.472527	0.0802022	0.28	0.108321	0.68	0.18	0.571429	0.18988	0.35	0.15	0.801948	0.0255828	0.506	1.19456	0.0508097	0.322	1.32146	0.168623	0.204	0.726354	0.607739
_____ASV8679	0.813187	0.118921	1.04	0.261279	0.88	0.21848	0.47619	0.214021	0.8	0.247088	2.44292	0.0677531	0.075	1.9039	0.0704049	0.116	1.85202	0.205459	0.059	0.426358	0.457861
_____ASV8700	0.769231	0.115973	0.72	0.178139	0.88	0.32311	0.904762	0.194015	0.55	0.169752	0.910841	0.0279297	0.446	1.14275	0.0467211	0.355	1.62768	0.199642	0.099	0.704369	0.520352
_____ASV8712	0.593407	0.112663	0.48	0.130639	0.8	0.316228	0.428571	0.162882	0.65	0.232549	1.3488	0.0414358	0.291	3.23395	0.132465	0.019	0.806039	0.0990477	0.638	0.643408	0.749122
_____ASV8762	0.340659	0.0719852	0.24	0.119443	0.28	0.135647	0.380952	0.12866	0.5	0.19868	0.914095	0.0297228	0.463	1.27135	0.0551191	0.28	1.11953	0.145611	0.354	0.711357	0.674006
_____ASV8824	0.879121	0.115718	0.76	0.193907	0.88	0.225979	0.761905	0.238095	1.15	0.28354	0.480335	0.015563	0.718	0.619791	0.0267752	0.677	1.47264	0.190855	0.14	0.776969	0.561896
_____ASV8836	0.703297	0.0862946	0.92	0.172434	0.68	0.18	0.47619	0.148309	0.7	0.179179	0.516364	0.0179679	0.718	1.84216	0.0854687	0.124	0.524737	0.0730369	0.904	0.776969	0.799854
_____ASV9034	0.527473	0.0860767	0.4	0.152753	0.4	0.141421	0.666667	0.186871	0.7	0.218849	0.66044	0.0200244	0.576	2.44038	0.0986557	0.045	1.35022	0.163753	0.212	0.744047	0.613577
_____ASV9047	0.527473	0.0817104	0.24	0.087178	0.92	0.181842	0.428571	0.18988	0.5	0.153897	0.654299	0.0192468	0.584	2.40428	0.0942989	0.058	1.61712	0.190277	0.11	0.746469	0.53016
_____ASV9092	0.373626	0.0637615	0.28	0.0916515	0.32	0.095219	0.619048	0.17561	0.3	0.146898	1.10347	0.0377378	0.323	0.904553	0.0412465	0.445	0.816091	0.111638	0.619	0.660788	0.746203
_____ASV9107	0.395604	0.0714051	0.2	0.11547	0.36	0.14	0.761905	0.181328	0.3	0.105131	0.639272	0.0239128	0.582	0.464138	0.0231489	0.774	0.452184	0.067658	0.953	0.746459	0.808495
_____ASV918	6.76923	0.364505	5.2	0.476095	8.08	0.886792	7.80952	0.699044	6	0.598243	3.67611	0.112103	0.022	1.84934	0.0751938	0.126	0.745943	0.0909899	0.711	0.262159	0.763018
_____ASV9263	0.516484	0.0888986	0.24	0.087178	0.72	0.22745	0.52381	0.190476	0.6	0.168585	1.50723	0.0499846	0.216	0.567413	0.0250896	0.687	1.05586	0.140063	0.395	0.598632	0.691683
_____ASV9459	0.296703	0.0506237	0.28	0.0916515	0.28	0.108321	0.285714	0.101015	0.35	0.109424	3.97283	0.101333	0.013	2.71848	0.0924521	0.038	1.98536	0.202559	0.035	0.206222	0.392033
_____ASV9469	0.571429	0.12119	0.52	0.183666	0.56	0.173973	0.666667	0.386272	0.55	0.223312	4.7855	0.120629	0.004	2.9806	0.100177	0.025	1.81122	0.182623	0.057	0.112712	0.454713
_____ASV9479	0.340659	0.0753012	0.16	0.0945163	0.44	0.153623	0.428571	0.202031	0.35	0.15	1.32165	0.0485219	0.275	0.162117	0.00793573	0.961	0.508451	0.0746671	0.907	0.635957	0.800455
_____ASV9520	0.582418	0.0884902	0.68	0.243036	0.52	0.117189	0.619048	0.161484	0.5	0.153897	0.00947931	0.000277778	0.992	1.74548	0.0681985	0.163	2.03051	0.238005	0.036	0.822865	0.397617
_____ASV9672	0.527473	0.0846463	0.28	0.122746	0.44	0.101325	0.619048	0.17561	0.85	0.264326	0.110776	0.00392085	0.979	0.945027	0.0445983	0.444	0.80389	0.113813	0.681	0.81976	0.757609
_____ASV9855	0.395604	0.0660764	0.28	0.0916515	0.24	0.104563	0.666667	0.173663	0.45	0.153469	0.953263	0.0313583	0.434	0.659635	0.0289322	0.636	1.22491	0.161178	0.316	0.700698	0.663969
_____ASV9867	0.395604	0.0747468	0.28	0.0916515	0.52	0.209125	0.380952	0.145997	0.4	0.11239	0.43006	0.015784	0.771	0.198368	0.00970733	0.941	0.721328	0.105897	0.713	0.788341	0.763145
_c:Subgroup_18	109.407	2.45123	107	4.84045	107.12	4.51269	109.429	5.06132	115.25	5.43278	2.41773	0.0648296	0.073	1.2323	0.0440575	0.316	2.39156	0.256511	0.012	0.421056	0.268822
_____ASV11584	0.351648	0.0802524	0.48	0.174356	0.2	0.1	0.0952381	0.0656383	0.65	0.243602	2.00683	0.0695527	0.121	0.547754	0.0253121	0.712	0.612393	0.0848972	0.829	0.504978	0.787276
_____ASV12253	0.384615	0.0793275	0.4	0.129099	0.32	0.149666	0.380952	0.145997	0.45	0.223312	0.489887	0.015863	0.698	1.91073	0.0824946	0.121	1.04457	0.135296	0.388	0.771818	0.687955
_____ASV14350	0.450549	0.0720598	0.48	0.154056	0.68	0.149666	0.380952	0.145997	0.2	0.0917663	0.666186	0.0188536	0.543	3.34195	0.126107	0.016	1.63647	0.185254	0.092	0.735983	0.513666
_____ASV14933	0.395604	0.0696741	0.2	0.1	0.4	0.11547	0.52381	0.177537	0.5	0.170139	2.69062	0.078634	0.047	2.34941	0.0915491	0.054	1.1818	0.138154	0.324	0.35193	0.666611
_____ASV1645	4.56044	0.254967	5.48	0.648383	4.04	0.456362	4.47619	0.381844	4.15	0.405716	0.134023	0.00435456	0.951	1.40748	0.0609745	0.23	1.27505	0.165711	0.248	0.816693	0.635573
_____ASV292	16.9231	0.57102	14.92	1.06446	16.52	0.969742	17.6667	1.25799	19.15	1.19929	1.09287	0.0380639	0.392	1.12194	0.0521019	0.352	0.614015	0.0855426	0.817	0.687777	0.783962
_____ASV3329	1.75824	0.165631	1.68	0.303974	1.64	0.40365	1.71429	0.301921	2.05	0.28539	0.342688	0.0120521	0.793	0.421033	0.0197433	0.784	0.965775	0.135863	0.494	0.792828	0.719862
_____ASV335	16.1978	0.536169	16	1.18322	15.52	1.09258	15.8095	0.932531	17.7	0.989684	1.20751	0.0341532	0.321	1.45976	0.0550508	0.214	2.13376	0.241406	0.03	0.660788	0.375127
_____ASV4157	1.28571	0.152541	1.72	0.372022	1.2	0.2	1.19048	0.35603	0.95	0.245753	1.69834	0.0576388	0.162	1.84502	0.0834889	0.125	0.410053	0.0556661	0.975	0.550431	0.811863
_____ASV46	64.6813	1.54484	63.24	3.01069	64.48	2.91383	65.1905	3.45213	66.2	3.20493	3.24411	0.0940036	0.024	3.8867	0.150165	0.006	0.604351	0.0700485	0.834	0.27051	0.788288
_____ASV5138	0.813187	0.0987246	0.96	0.157903	0.64	0.181475	0.714286	0.184428	0.95	0.276015	0.589937	0.0189809	0.644	1.08909	0.0467212	0.351	1.34295	0.172835	0.209	0.761041	0.610975
_____ASV7992	0.582418	0.0856861	0.48	0.154056	0.64	0.198997	0.428571	0.13041	0.8	0.186378	0.351515	0.0118299	0.776	0.67106	0.0301119	0.638	1.20028	0.161578	0.314	0.789951	0.662865
_____ASV8561	0.571429	0.102643	0.48	0.174356	0.44	0.142361	0.428571	0.244671	1	0.261574	1.24656	0.0430891	0.287	0.483121	0.0222663	0.747	0.843111	0.116573	0.602	0.639849	0.743474
_____ASV9228	0.450549	0.0753725	0.48	0.130639	0.4	0.173205	0.428571	0.147542	0.5	0.153897	0.172604	0.00511907	0.934	2.79163	0.110392	0.039	1.5391	0.182586	0.121	0.813134	0.542945
_c:Subgroup_20	1.91209	0.147132	2.64	0.282135	2	0.310913	1.61905	0.262553	1.2	0.212751	0.562901	0.0186592	0.666	0.624628	0.0276071	0.645	1.27628	0.169225	0.265	0.766311	0.644784
_____ASV16108	0.362637	0.0595393	0.56	0.116619	0.36	0.113725	0.333333	0.143649	0.15	0.0819178	0.963731	0.0297515	0.427	1.11721	0.0459862	0.367	1.56818	0.193646	0.114	0.698499	0.535177
_____ASV5126	0.967033	0.110996	1.44	0.25219	1.08	0.215407	0.619048	0.161484	0.6	0.183533	2.38767	0.0751874	0.053	2.5976	0.109064	0.038	0.559625	0.0704899	0.871	0.37231	0.794059
_____ASV9374	0.582418	0.0870994	0.64	0.181475	0.56	0.142361	0.666667	0.221825	0.45	0.153469	0.159599	0.00542451	0.915	1.08572	0.0492026	0.4	1.03699	0.140983	0.414	0.811048	0.70013
_c:Subgroup_21	0.725275	0.104905	0.76	0.210396	0.8	0.191485	0.428571	0.176897	0.9	0.260566	4.09806	0.122838	0.009	0.288963	0.0115488	0.887	1.30288	0.156214	0.238	0.172749	0.631856
_____ASV5148	0.725275	0.104905	0.76	0.210396	0.8	0.191485	0.428571	0.176897	0.9	0.260566	1.81659	0.0560484	0.157	2.56775	0.105633	0.05	0.876024	0.108114	0.555	0.545307	0.736327
_c:Subgroup_22	111.637	3.24891	121.76	5.85642	117.56	6.82766	94.5714	4.64787	109.5	7.10467	3.52209	0.10494	0.014	0.823527	0.0327158	0.531	1.31903	0.157201	0.199	0.213717	0.604997
_____ASV10114	0.483516	0.0705164	0.36	0.113725	0.72	0.178139	0.52381	0.131277	0.3	0.105131	0.116878	0.00347524	0.96	0.955953	0.0378988	0.435	2.1434	0.254926	0.031	0.818188	0.377447
_____ASV10334	0.494505	0.0802524	0.44	0.101325	0.52	0.142829	0.428571	0.18988	0.6	0.222427	0.735396	0.0273439	0.508	0.593727	0.0294351	0.686	0.425151	0.0632329	0.951	0.727136	0.808169
_____ASV10426	0.417582	0.0827871	0.36	0.151438	0.44	0.153623	0.238095	0.11761	0.65	0.232549	0.735396	0.0273439	0.517	0.593727	0.0294351	0.677	0.425151	0.0632329	0.95	0.729157	0.808169
_____ASV10561	0.263736	0.0713299	0.4	0.216025	0.2	0.1	0.0952381	0.0656383	0.35	0.109424	4.28813	0.0983611	0.012	5.78149	0.176821	0.001	1.98309	0.181952	0.049	0.198334	0.436691
_____ASV10632	0.384615	0.0712169	0.32	0.125433	0.36	0.113725	0.333333	0.105409	0.55	0.223312	2.05696	0.0610721	0.114	2.89468	0.114593	0.03	1.0244	0.121659	0.425	0.494486	0.702101
_____ASV10728	0.230769	0.0543064	0.24	0.087178	0.28	0.108321	0.0952381	0.0656383	0.3	0.163836	0.732879	0.0218551	0.54	2.67975	0.10655	0.038	1.39023	0.165832	0.206	0.735533	0.609291
_____ASV10753	0.362637	0.0615559	0.36	0.113725	0.24	0.087178	0.47619	0.163577	0.4	0.133771	0.761526	0.0254936	0.521	1.10625	0.0493786	0.326	0.99202	0.132839	0.43	0.730811	0.703465
_____ASV10766	0.296703	0.0552373	0.44	0.130128	0.28	0.108321	0.190476	0.0878052	0.25	0.0993399	0.320187	0.0115686	0.85	0.996624	0.0480119	0.418	0.590363	0.0853214	0.877	0.800486	0.795227
_____ASV10830	0.307692	0.0598988	0.48	0.130639	0.32	0.125433	0.190476	0.0878052	0.2	0.11698	0.118729	0.00446713	0.966	0.983832	0.049355	0.399	0.370296	0.055729	0.969	0.818509	0.810919
_____ASV10856	0.362637	0.0690357	0.44	0.183303	0.28	0.108321	0.333333	0.125988	0.4	0.11239	0.745359	0.0225356	0.553	0.943198	0.038023	0.44	1.85127	0.223889	0.052	0.737665	0.440412
_____ASV10917	0.362637	0.0773753	0.36	0.14	0.44	0.142361	0.333333	0.210819	0.3	0.127733	0.813277	0.024509	0.488	0.868151	0.0348835	0.519	1.88634	0.227387	0.055	0.720382	0.4489
_____ASV11222	0.318681	0.0622711	0.24	0.104563	0.32	0.111355	0.333333	0.125988	0.4	0.168585	1.04806	0.0314319	0.396	3.24799	0.129879	0.012	1.07459	0.12891	0.389	0.68835	0.688822
_____ASV11401	0.351648	0.0722457	0.36	0.127541	0.44	0.153623	0.380952	0.188682	0.2	0.0917663	0.97084	0.0294045	0.404	1.3326	0.0538152	0.261	1.65059	0.199971	0.112	0.691986	0.533215
_____ASV11434	0.285714	0.0547738	0.24	0.087178	0.56	0.130128	0.0952381	0.0656383	0.2	0.11698	0.294385	0.010506	0.835	0.549304	0.0261381	0.705	0.831792	0.11874	0.619	0.798856	0.746203
_____ASV11533	0.450549	0.0914725	0.76	0.24	0.36	0.127541	0.142857	0.104328	0.5	0.19868	0.137641	0.00502316	0.945	0.654095	0.0318279	0.667	0.681227	0.0994443	0.766	0.815887	0.774303
_____ASV11550	0.296703	0.0615123	0.28	0.122746	0.2	0.0816497	0.142857	0.0782461	0.6	0.183533	0.263215	0.00918108	0.863	1.41348	0.0657376	0.237	0.713676	0.0995738	0.732	0.802777	0.767071
_____ASV11665	0.307692	0.0619037	0.2	0.0816497	0.24	0.104563	0.47619	0.148309	0.35	0.166623	0.277107	0.0095412	0.85	0.0742812	0.00341015	0.987	1.25009	0.17217	0.276	0.800486	0.649775
_____ASV11751	0.285714	0.0630633	0.28	0.108321	0.24	0.087178	0.285714	0.140456	0.35	0.181731	3.30255	0.108427	0.018	0.675186	0.0295563	0.599	0.647311	0.0850083	0.81	0.237948	0.782407
_____ASV11944	0.32967	0.0645354	0.16	0.0748331	0.36	0.127541	0.428571	0.176897	0.4	0.133771	2.27006	0.0676523	0.095	0.629194	0.0250016	0.657	1.69479	0.202033	0.085	0.46343	0.506653
_____ASV11987	0.307692	0.0727823	0.28	0.147422	0.24	0.087178	0.333333	0.210819	0.4	0.133771	1.98452	0.0568239	0.122	2.6927	0.102802	0.037	1.42067	0.162715	0.184	0.505492	0.597095
_____ASV12008	0.285714	0.0668235	0.12	0.0663325	0.2	0.0816497	0.333333	0.143649	0.55	0.223312	1.02858	0.0319764	0.399	1.35641	0.0562236	0.245	1.41579	0.176055	0.175	0.689329	0.589028
_____ASV12030	0.505495	0.0755503	0.48	0.142829	0.24	0.104563	0.52381	0.163577	0.85	0.181731	0.289576	0.00951235	0.847	0.620579	0.0271808	0.664	1.4146	0.185875	0.171	0.800073	0.587058
_____ASV12048	0.351648	0.0705354	0.52	0.142829	0.4	0.182574	0.142857	0.0782461	0.3	0.105131	1.11376	0.035619	0.339	1.55059	0.0661192	0.171	1.10519	0.14138	0.379	0.66849	0.684519
_____ASV12364	0.296703	0.0615123	0.44	0.153623	0.32	0.111355	0.333333	0.125988	0.05	0.05	0.277612	0.00927507	0.832	1.31921	0.0587668	0.266	1.05694	0.14125	0.381	0.798483	0.68521
_____ASV12405	0.340659	0.0667029	0.24	0.119443	0.48	0.142829	0.333333	0.143649	0.3	0.127733	2.0061	0.0624422	0.102	1.7163	0.0712292	0.156	1.04153	0.129675	0.424	0.475453	0.701622
_____ASV12496	0.230769	0.0470806	0.36	0.113725	0.16	0.0748331	0.285714	0.101015	0.1	0.0688247	2.27878	0.0746315	0.078	0.799175	0.0348979	0.531	0.88069	0.115373	0.557	0.430356	0.736608
_____ASV12615	0.263736	0.0514388	0.32	0.111355	0.28	0.0916515	0.238095	0.0952381	0.2	0.11698	1.18858	0.0407365	0.344	0.587944	0.0268677	0.684	0.884501	0.121259	0.55	0.671111	0.734954
_____ASV12731	0.252747	0.0532082	0.24	0.119443	0.24	0.087178	0.285714	0.122336	0.25	0.0993399	0.795855	0.0278917	0.511	1.0008	0.0467654	0.416	0.684209	0.0959158	0.756	0.727955	0.771929
_____ASV12862	0.307692	0.0578244	0.36	0.127541	0.4	0.11547	0.285714	0.122336	0.15	0.0819178	0.669213	0.0212103	0.573	2.01837	0.0852948	0.103	1.13107	0.143394	0.355	0.742925	0.674006
_____ASV12880	0.32967	0.0664005	0.48	0.174356	0.44	0.130128	0.047619	0.047619	0.3	0.105131	1.57284	0.0522276	0.211	2.13697	0.0946137	0.101	0.506558	0.067283	0.913	0.595453	0.801078
_____ASV12886	0.428571	0.0683717	0.36	0.127541	0.32	0.125433	0.571429	0.147542	0.5	0.153897	0.230885	0.00834348	0.914	0.340071	0.0163855	0.859	0.830391	0.120031	0.627	0.810934	0.746862
_____ASV12916	0.197802	0.0648465	0.2	0.163299	0.28	0.122746	0.142857	0.104328	0.15	0.109424	0.250183	0.00863191	0.841	1.90601	0.0876827	0.126	0.631329	0.0871293	0.806	0.799988	0.781446
_____ASV12945	0.406593	0.0662589	0.6	0.129099	0.28	0.135647	0.285714	0.122336	0.45	0.135239	0.753965	0.0262642	0.534	0.548107	0.0254575	0.727	0.88889	0.123857	0.555	0.733332	0.736327
_____ASV12954	0.340659	0.0719852	0.4	0.173205	0.28	0.135647	0.333333	0.125988	0.35	0.131289	2.27405	0.0708257	0.099	0.449373	0.018661	0.758	1.39196	0.173411	0.187	0.470391	0.598777
_____ASV13312	0.505495	0.0802524	0.36	0.113725	0.44	0.130128	0.857143	0.221313	0.4	0.168585	0.684487	0.0246269	0.589	0.548811	0.0263272	0.693	0.677858	0.0975534	0.755	0.747127	0.771599
_____ASV13443	0.285714	0.0547738	0.32	0.111355	0.2	0.0816497	0.285714	0.122336	0.35	0.131289	0.405728	0.0117043	0.799	1.86202	0.0716197	0.099	2.02748	0.233951	0.034	0.793376	0.38846
_____ASV13481	0.318681	0.0602784	0.32	0.111355	0.36	0.14	0.238095	0.0952381	0.35	0.131289	1.19658	0.0403097	0.328	1.55232	0.0697252	0.198	0.687907	0.0926954	0.761	0.662396	0.773043
_____ASV13570	0.296703	0.0653618	0.4	0.141421	0.32	0.111355	0.190476	0.111677	0.25	0.160181	0.165119	0.00562811	0.918	1.09211	0.0496328	0.353	1.01261	0.13806	0.428	0.811048	0.703063
_____ASV13665	0.351648	0.0687826	0.32	0.125433	0.48	0.154056	0.428571	0.162882	0.15	0.0819178	2.7789	0.0795776	0.035	3.12581	0.119349	0.017	1.07684	0.123346	0.378	0.314177	0.684045
_____ASV13736	0.593407	0.0937328	0.8	0.216025	0.6	0.191485	0.380952	0.12866	0.55	0.184605	0.876101	0.0258868	0.493	0.701304	0.0276293	0.596	2.09141	0.247186	0.029	0.722075	0.367268
_____ASV13913	0.296703	0.0594942	0.24	0.087178	0.4	0.141421	0.333333	0.125988	0.2	0.11698	0.188623	0.00667774	0.904	0.625178	0.0295106	0.65	0.8894	0.125948	0.529	0.809971	0.729436
_____ASV13915	0.318681	0.0642019	0.4	0.141421	0.36	0.113725	0.380952	0.161484	0.1	0.0688247	0.436011	0.0154188	0.746	0.548826	0.0258777	0.73	0.860881	0.121774	0.588	0.783788	0.741377
_____ASV13941	0.340659	0.0702686	0.32	0.138082	0.32	0.138082	0.0952381	0.0656383	0.65	0.181731	1.30117	0.0391246	0.284	2.00062	0.080208	0.098	1.40546	0.169041	0.183	0.638765	0.597095
_____ASV13993	0.362637	0.0707823	0.2	0.0816497	0.72	0.195959	0.190476	0.111677	0.3	0.105131	0.807365	0.0285405	0.518	1.69601	0.079939	0.157	0.388248	0.0548986	0.963	0.729196	0.810334
_____ASV14052	0.21978	0.0536852	0.32	0.111355	0.24	0.132665	0.190476	0.0878052	0.1	0.0688247	0.640785	0.0184	0.607	2.58132	0.0988295	0.039	1.76901	0.203187	0.056	0.750031	0.451104
_____ASV14276	0.285714	0.0569594	0.32	0.111355	0.16	0.0748331	0.333333	0.143649	0.35	0.131289	1.17986	0.0368936	0.31	0.44099	0.0183861	0.781	1.63636	0.204673	0.104	0.654987	0.527651
_____ASV14422	0.505495	0.0817597	0.44	0.116619	0.72	0.22	0.47619	0.148309	0.35	0.131289	3.69736	0.0791313	0.015	2.75317	0.078565	0.032	3.92235	0.335786	0.001	0.220452	0.0956776
_____ASV14457	0.241758	0.0502513	0.24	0.087178	0.28	0.108321	0.285714	0.122336	0.15	0.0819178	3.1216	0.102447	0.021	0.206696	0.00904465	0.938	0.851657	0.111801	0.594	0.254903	0.741377
_____ASV14617	0.230769	0.0470806	0.28	0.0916515	0.28	0.108321	0.190476	0.0878052	0.15	0.0819178	0.668053	0.0225356	0.612	2.69965	0.121424	0.031	0.427513	0.0576857	0.955	0.751133	0.808788
_____ASV14769	0.21978	0.0513605	0.28	0.108321	0.2	0.0816497	0.238095	0.13636	0.15	0.0819178	0.557927	0.0178021	0.656	2.15135	0.0915255	0.081	1.06188	0.135528	0.393	0.763267	0.690955
_____ASV14884	0.307692	0.0675623	0.72	0.187261	0.24	0.104563	0.142857	0.0782461	0.05	0.05	0.970853	0.0321323	0.42	1.2146	0.0535994	0.316	0.989301	0.130972	0.474	0.697167	0.714882
_____ASV14905	0.230769	0.0543064	0.2	0.1	0.16	0.0748331	0.238095	0.11761	0.35	0.15	0.34622	0.0107042	0.809	0.226358	0.00933115	0.944	2.00742	0.248256	0.049	0.79556	0.436691
_____ASV15008	0.373626	0.075993	0.32	0.138082	0.44	0.183303	0.238095	0.0952381	0.5	0.170139	0.4877	0.0157405	0.706	1.31334	0.0565174	0.279	1.26956	0.1639	0.255	0.775005	0.638039
_____ASV15010	0.307692	0.0619037	0.36	0.14	0.24	0.104563	0.52381	0.148309	0.1	0.0688247	0.354778	0.00948288	0.748	1.55003	0.055241	0.197	2.83109	0.302689	0.01	0.784405	0.251783
_____ASV15032	0.197802	0.0474497	0.2	0.1	0.16	0.0748331	0.238095	0.11761	0.2	0.0917663	5.40664	0.158115	0.003	1.82898	0.071317	0.107	0.670596	0.0784453	0.749	0.0963003	0.770084
_____ASV15047	0.197802	0.0523438	0.04	0.04	0.2	0.11547	0.333333	0.125988	0.25	0.12301	0.502229	0.0179815	0.671	1.08907	0.0519899	0.359	0.577338	0.0826825	0.864	0.766968	0.793433
_____ASV15133	0.230769	0.0520095	0.36	0.14	0.16	0.0748331	0.238095	0.0952381	0.15	0.0819178	0.684989	0.025405	0.562	0.263019	0.0130065	0.915	0.565109	0.0838354	0.887	0.740316	0.796454
_____ASV15234	0.505495	0.0802524	0.48	0.142829	0.68	0.189033	0.47619	0.163577	0.35	0.131289	1.93391	0.0645705	0.126	0.646149	0.0287653	0.657	0.872066	0.116468	0.581	0.509944	0.740293
_____ASV15647	0.197802	0.0568179	0.16	0.110755	0.24	0.132665	0.142857	0.0782461	0.25	0.12301	2.10334	0.0591446	0.1	3.06251	0.114821	0.024	1.42734	0.160543	0.176	0.472447	0.58985
_____ASV15691	0.197802	0.0568179	0.36	0.14	0.12	0.0663325	0.238095	0.152827	0.05	0.05	0.918056	0.0322296	0.471	0.249107	0.0116603	0.933	0.89201	0.125261	0.539	0.714857	0.732196
_____ASV15739	0.373626	0.0618169	0.52	0.117189	0.28	0.122746	0.190476	0.0878052	0.5	0.153897	0.38947	0.0148721	0.746	0.131611	0.00670082	0.96	0.4891	0.0747059	0.9	0.783788	0.798745
_____ASV15865	0.241758	0.052625	0.2	0.11547	0.12	0.0879394	0.52381	0.111677	0.15	0.0819178	0.206115	0.00749377	0.91	0.448517	0.0217424	0.776	0.758522	0.110311	0.703	0.81031	0.761598
_____ASV15914	0.241758	0.0477597	0.36	0.113725	0.16	0.0748331	0.285714	0.101015	0.15	0.0819178	1.63458	0.0484137	0.159	1.65795	0.0654747	0.164	1.56272	0.185142	0.112	0.546983	0.533215
_____ASV15930	0.296703	0.0653618	0.28	0.135647	0.12	0.0663325	0.380952	0.145997	0.45	0.169752	1.35165	0.0504261	0.264	0.163492	0.00813254	0.959	0.39208	0.0585093	0.965	0.628583	0.810499
_____ASV16157	0.208791	0.0530314	0.2	0.0816497	0.16	0.0945163	0.142857	0.104328	0.35	0.15	2.17854	0.0706848	0.096	0.375173	0.0162304	0.862	1.11878	0.145199	0.332	0.46513	0.669418
_____ASV16401	0.230769	0.0470806	0.2	0.0816497	0.48	0.117189	0.047619	0.047619	0.15	0.0819178	1.21505	0.0388412	0.302	0.495073	0.0211012	0.723	1.43515	0.183509	0.159	0.650834	0.578644
_____ASV16576	0.274725	0.0606556	0.2	0.0816497	0.12	0.0663325	0.238095	0.11761	0.6	0.197351	1.20357	0.0368733	0.318	2.64672	0.108116	0.027	1.06035	0.129942	0.378	0.65807	0.684045
_____ASV16653	0.505495	0.0861234	0.28	0.0916515	0.68	0.213854	0.47619	0.190476	0.6	0.168585	3.4984	0.111437	0.018	1.24757	0.0529866	0.283	0.64124	0.0817036	0.811	0.237948	0.782407
_____ASV17073	0.197802	0.0546267	0.32	0.149666	0.12	0.0663325	0.142857	0.0782461	0.2	0.11698	3.12676	0.0873729	0.023	0.79433	0.0295952	0.51	1.98347	0.221701	0.044	0.267484	0.423715
_____ASV17168	0.230769	0.0586309	0.28	0.135647	0.24	0.132665	0.190476	0.0878052	0.2	0.0917663	1.07239	0.037591	0.386	0.920943	0.043043	0.459	0.640219	0.0897676	0.798	0.685666	0.778935
_____ASV17243	0.21978	0.06212	0.16	0.0945163	0.12	0.0663325	0.285714	0.122336	0.35	0.208693	0.77309	0.0252283	0.535	0.446765	0.0194391	0.825	1.40209	0.183018	0.169	0.733832	0.586812
_____ASV17246	0.241758	0.0548962	0.32	0.125433	0.28	0.108321	0.190476	0.0878052	0.15	0.109424	0.121573	0.00411137	0.954	1.03374	0.0466123	0.383	1.10083	0.148912	0.351	0.817506	0.674006
_____ASV17407	0.252747	0.0617083	0.12	0.0879394	0.28	0.122746	0.238095	0.0952381	0.4	0.183533	0.462615	0.0141276	0.749	2.68893	0.109488	0.029	1.25777	0.153641	0.241	0.784466	0.633133
_____ASV17636	0.230769	0.0444116	0.28	0.0916515	0.2	0.0816497	0.190476	0.0878052	0.25	0.0993399	0.357638	0.0128157	0.799	0.818289	0.0390972	0.548	0.6977	0.100007	0.781	0.793376	0.777072
_____ASV17750	0.241758	0.0631696	0.16	0.0748331	0.24	0.132665	0.190476	0.0878052	0.4	0.197351	0.957157	0.0313945	0.415	0.407573	0.0178244	0.794	1.33021	0.174522	0.195	0.695723	0.60398
_____ASV18125	0.208791	0.0482071	0.36	0.127541	0.12	0.0663325	0.190476	0.0878052	0.15	0.0819178	0.126662	0.00490338	0.96	0.345631	0.0178403	0.834	0.394329	0.0610618	0.961	0.818188	0.810182
_____ASV18244	0.252747	0.0532082	0.36	0.127541	0.12	0.0663325	0.333333	0.125988	0.2	0.0917663	1.3586	0.0481824	0.263	0.306831	0.0145089	0.879	0.690682	0.0979792	0.764	0.628197	0.773653
_____ASV18272	0.208791	0.0552859	0.24	0.104563	0.24	0.132665	0.142857	0.0782461	0.2	0.11698	1.48153	0.0497914	0.223	1.8412	0.0825055	0.144	0.537904	0.0723118	0.878	0.602765	0.795404
_____ASV18300	0.241758	0.0591776	0.16	0.0748331	0.32	0.149666	0.333333	0.125988	0.15	0.109424	1.02382	0.0360647	0.378	0.352256	0.0165446	0.865	0.807061	0.113717	0.639	0.683287	0.749122
_____ASV18542	0.241758	0.0502513	0.24	0.087178	0.2	0.1	0.285714	0.122336	0.25	0.0993399	0.0240513	0.000863908	0.999	0.400323	0.0191724	0.821	0.903918	0.129873	0.571	0.824701	0.737626
_____ASV1856	4.31868	0.250946	5	0.496655	4.92	0.56839	3.42857	0.387737	3.65	0.412151	0.9661	0.0315118	0.434	1.21314	0.0527597	0.299	1.10201	0.14378	0.358	0.700698	0.675636
_____ASV18639	0.21978	0.0559133	0.24	0.132665	0.16	0.0945163	0.333333	0.125988	0.15	0.0819178	0.124547	0.00413921	0.941	2.70402	0.119821	0.04	0.673263	0.089501	0.77	0.815015	0.774966
_____ASV18745	0.307692	0.0638456	0.44	0.164114	0.36	0.127541	0.142857	0.0782461	0.25	0.0993399	2.35396	0.062998	0.083	3.43633	0.12262	0.014	1.69081	0.181001	0.095	0.441373	0.515308
_____ASV18902	0.197802	0.0499567	0.2	0.1	0.24	0.087178	0.285714	0.140456	0.05	0.05	0.202182	0.0071319	0.9	0.44594	0.0209739	0.82	0.971369	0.137059	0.485	0.808659	0.718108
_____ASV19191	0.32967	0.0664005	0.36	0.113725	0.36	0.127541	0.285714	0.140456	0.3	0.163836	1.01458	0.0342429	0.405	1.98945	0.0895274	0.108	0.573752	0.0774586	0.878	0.692591	0.795404
_____ASV1950	4.26374	0.245514	4.72	0.449147	4.8	0.541603	2.90476	0.351221	4.45	0.494576	0.907005	0.0315	0.44	0.24669	0.0114233	0.91	0.972808	0.135141	0.466	0.702966	0.713085
_____ASV19782	0.285714	0.0590642	0.2	0.0816497	0.2	0.1	0.47619	0.131277	0.3	0.163836	0.0563125	0.00193231	0.991	0.849539	0.0388682	0.512	1.07171	0.147099	0.386	0.822718	0.687037
_____ASV19795	0.241758	0.0570771	0.28	0.135647	0.2	0.0816497	0.190476	0.111677	0.3	0.127733	2.41296	0.0807496	0.077	1.78465	0.0796308	0.147	0.355707	0.047615	0.976	0.429103	0.811978
_____ASV19874	0.549451	0.0887627	0.64	0.181475	0.56	0.183303	0.285714	0.122336	0.7	0.206474	1.45014	0.0406576	0.239	1.11113	0.041537	0.355	2.26722	0.254264	0.023	0.613911	0.333096
_____ASV20490	0.197802	0.041989	0.28	0.0916515	0.24	0.087178	0.0952381	0.0656383	0.15	0.0819178	0.36178	0.0130924	0.804	1.75347	0.0846082	0.13	0.316594	0.0458288	0.993	0.794761	0.814098
_____ASV20675	0.208791	0.0482071	0.16	0.0748331	0.04	0.04	0.238095	0.13636	0.45	0.114133	0.860527	0.0267321	0.493	0.443878	0.0183853	0.764	1.76793	0.219682	0.065	0.722075	0.472757
_____ASV20838	0.263736	0.0621848	0.08	0.0553775	0.36	0.14	0.47619	0.177537	0.15	0.0819178	0.936335	0.0332445	0.44	0.111037	0.00525646	0.986	0.853507	0.121215	0.579	0.702966	0.739713
_____ASV21443	0.208791	0.0506767	0.32	0.111355	0.28	0.108321	0.142857	0.104328	0.05	0.05	3.05494	0.102635	0.04	0.176754	0.00791769	0.953	0.701983	0.094336	0.77	0.330374	0.774966
_____ASV21743	0.274725	0.0645562	0.2	0.11547	0.36	0.127541	0.333333	0.125988	0.2	0.155597	2.02975	0.0607294	0.121	2.33851	0.0932901	0.06	1.1521	0.137882	0.328	0.504978	0.668809
_____ASV21787	0.296703	0.0615123	0.28	0.122746	0.36	0.0979796	0.190476	0.111677	0.35	0.166623	1.75004	0.0490439	0.167	3.49616	0.130637	0.01	1.40123	0.157075	0.159	0.556694	0.578644
_____ASV2340	2.8022	0.202077	3.08	0.395474	2.44	0.360925	3.04762	0.499887	2.65	0.364728	0.448366	0.0148015	0.735	0.850475	0.0374345	0.495	1.26076	0.166481	0.255	0.781709	0.638039
_____ASV2350	3.05495	0.235631	4	0.493288	3.24	0.507543	2.2381	0.351221	2.5	0.394034	0.373557	0.0129374	0.792	1.36495	0.0630295	0.26	0.75353	0.104388	0.699	0.792727	0.760319
_____ASV2382	2.43956	0.17486	2.88	0.366606	2.4	0.258199	2.2381	0.330258	2.15	0.448829	0.746238	0.0225466	0.53	3.30528	0.133153	0.015	1.06941	0.129243	0.4	0.732672	0.695266
_____ASV2384	3.13187	0.21552	3.72	0.456508	3.12	0.397157	2.66667	0.427247	2.9	0.428584	2.81578	0.0917346	0.042	0.77466	0.0336499	0.546	0.794897	0.103587	0.647	0.336151	0.751357
_____ASV2685	2.14286	0.187244	2.36	0.345832	1.72	0.291662	1.66667	0.333333	2.9	0.502101	0.662831	0.023354	0.574	0.617276	0.0289986	0.641	0.807344	0.113783	0.648	0.743385	0.751357
_____ASV2766	2.17582	0.18062	2.48	0.311555	2.76	0.433128	1.47619	0.297762	1.8	0.304354	1.42623	0.0414352	0.23	1.32903	0.0514817	0.267	1.88896	0.219514	0.045	0.607306	0.426695
_____ASV2995	2.2967	0.173659	2.16	0.292575	2.8	0.43589	1.80952	0.263846	2.35	0.326666	2.61669	0.0633236	0.058	2.03376	0.0656224	0.1	3.08187	0.298323	0.004	0.386944	0.16663
_____ASV3015	2.67033	0.194588	2.72	0.467333	2.88	0.284722	2.09524	0.322968	2.95	0.45	1.97506	0.0686614	0.131	0.110013	0.00509937	0.974	0.744202	0.103486	0.738	0.517058	0.767609
_____ASV3098	1.87912	0.186763	1.88	0.397157	1.96	0.362767	1.61905	0.348303	2.05	0.393867	1.26241	0.0436067	0.291	0.361656	0.0166567	0.826	0.88464	0.122231	0.563	0.643408	0.737116
_____ASV3406	1.65934	0.166278	1.96	0.334066	1.68	0.36842	1.47619	0.335368	1.45	0.26631	1.34206	0.045131	0.276	0.515036	0.023093	0.723	1.01038	0.135909	0.459	0.635957	0.711135
_____ASV3501	2.01099	0.165006	2.08	0.341174	2.48	0.40464	1.80952	0.235221	1.55	0.234801	0.145819	0.00491358	0.917	1.85286	0.083246	0.135	0.848454	0.114359	0.582	0.811048	0.740293
_____ASV3526	1.6044	0.146493	1.84	0.268825	1.68	0.32	1.19048	0.202591	1.65	0.35744	0.559273	0.0190042	0.661	1.02533	0.0464545	0.375	0.958953	0.130342	0.476	0.765224	0.715352
_____ASV3553	1.93407	0.168163	2.16	0.303754	2.32	0.309408	1.2381	0.351221	1.9	0.36921	1.509	0.0466063	0.205	1.32017	0.0543654	0.287	1.36044	0.168072	0.21	0.59064	0.611128
_____ASV3707	2.26374	0.188714	2.72	0.38953	2.96	0.410203	1.19048	0.202591	1.95	0.320156	1.03044	0.0346905	0.401	0.878174	0.039419	0.501	0.958972	0.129138	0.508	0.690159	0.723
_____ASV3737	1.62637	0.162135	1.52	0.26533	1.96	0.343899	0.952381	0.262553	2.05	0.387128	1.55167	0.0446895	0.236	2.24629	0.0862601	0.077	1.62695	0.187431	0.1	0.612397	0.520352
_____ASV3921	1.31868	0.131563	1.4	0.238048	1.52	0.238886	1.28571	0.324719	1	0.261574	3.52252	0.112126	0.019	0.919091	0.0390078	0.481	0.750246	0.0955252	0.681	0.245327	0.757609
_____ASV3933	1.6044	0.148972	1.48	0.26533	2.08	0.32104	1.47619	0.342394	1.3	0.23056	1.37872	0.0471144	0.26	0.760502	0.0346511	0.584	0.800953	0.109483	0.641	0.627318	0.749334
_____ASV4140	1.28571	0.14089	1.6	0.305505	1.32	0.256385	1	0.248807	1.15	0.310136	0.561378	0.0177507	0.659	3.32342	0.140115	0.012	0.741583	0.0937953	0.693	0.764561	0.759475
_____ASV4234	1.76923	0.160187	1.72	0.297321	1.76	0.338034	1.61905	0.262553	2	0.390681	1.21123	0.0405278	0.332	1.27168	0.056734	0.282	0.828249	0.110853	0.622	0.664742	0.746663
_____ASV4600	1.45055	0.162598	1.64	0.391067	1.28	0.22	1.42857	0.305282	1.45	0.38027	1.56406	0.0404515	0.207	6.72707	0.231977	0.001	1.11623	0.115477	0.363	0.59174	0.677742
_____ASV4883	1.34066	0.127165	1.64	0.250865	1.32	0.197653	0.952381	0.17561	1.4	0.372756	0.154729	0.00494166	0.925	2.12573	0.0905208	0.081	1.16386	0.148683	0.324	0.811801	0.666611
_____ASV4938	0.956044	0.113671	0.76	0.166132	1.44	0.289137	0.857143	0.198635	0.7	0.193309	0.220072	0.00737614	0.888	1.20209	0.0537207	0.325	1.08652	0.145667	0.386	0.806392	0.687037
_____ASV5105	0.989011	0.111044	1.32	0.262805	0.96	0.195619	0.809524	0.190476	0.8	0.212751	1.79712	0.0537596	0.15	1.87249	0.0746856	0.116	1.36709	0.163583	0.216	0.536533	0.61507
_____ASV5173	1.04396	0.113671	1.32	0.213854	0.8	0.2	1.04762	0.253323	1	0.251312	2.25447	0.0724315	0.087	1.10039	0.0471375	0.358	0.934319	0.120071	0.526	0.451591	0.72921
_____ASV5526	0.989011	0.119517	0.84	0.221209	1.04	0.219697	0.904762	0.227876	1.2	0.304354	1.31093	0.0448031	0.273	0.574419	0.0261756	0.703	0.879082	0.120176	0.569	0.634886	0.737626
_____ASV5545	1.0989	0.123101	1.36	0.230072	1.04	0.241385	0.904762	0.275203	1.05	0.245753	1.36655	0.0449757	0.257	0.36325	0.0159403	0.838	1.21668	0.160172	0.296	0.62685	0.656059
_____ASV5606	0.758242	0.0915751	1.04	0.177764	0.68	0.149666	0.619048	0.212426	0.65	0.195677	0.243127	0.00847664	0.863	1.37608	0.0639693	0.267	0.734366	0.102415	0.722	0.802777	0.764697
_____ASV5647	0.934066	0.112473	1	0.208167	1.04	0.203961	0.809524	0.214021	0.85	0.292674	0.540424	0.0156679	0.654	0.575201	0.0222349	0.668	2.37958	0.275955	0.014	0.762775	0.282477
_____ASV5671	1.17582	0.123634	1	0.216025	1.2	0.251661	1.28571	0.240464	1.25	0.29802	1.08716	0.0369784	0.371	1.11933	0.0507636	0.344	0.788395	0.107265	0.628	0.681647	0.747033
_____ASV5708	1.08791	0.12069	1.04	0.211975	0.8	0.191485	1.14286	0.26082	1.45	0.311828	0.0648793	0.00229966	0.979	1.33218	0.0629592	0.27	0.676193	0.0958713	0.781	0.81976	0.777072
_____ASV5918	0.769231	0.102564	0.88	0.247117	0.68	0.197653	0.666667	0.186871	0.85	0.166623	0.292469	0.00940426	0.84	3.00551	0.128855	0.02	0.783278	0.100744	0.66	0.799988	0.753702
_____ASV5957	0.626374	0.0933024	0.72	0.168523	0.72	0.22745	0.571429	0.18988	0.45	0.135239	1.1064	0.037283	0.354	1.26393	0.0567884	0.291	0.804369	0.108421	0.625	0.674641	0.746759
_____ASV6079	1	0.113766	1.24	0.175879	1.2	0.223607	0.428571	0.162882	1.05	0.311828	0.220006	0.00804493	0.892	0.754193	0.0367713	0.558	0.613731	0.0897688	0.849	0.806839	0.792067
_____ASV6222	1.12088	0.137867	1.12	0.260256	1.24	0.26	0.904762	0.291994	1.2	0.312881	0.46324	0.0157629	0.689	0.951015	0.0431477	0.442	0.997494	0.135769	0.461	0.77062	0.711854
_____ASV6292	1.05495	0.126339	1.16	0.235797	1.16	0.262552	0.904762	0.266411	0.95	0.256238	2.66823	0.0803989	0.053	1.89756	0.0762363	0.106	1.08061	0.130243	0.416	0.37231	0.70013
_____ASV6342	0.78022	0.0881255	1.08	0.181842	0.84	0.170098	0.380952	0.161484	0.75	0.160181	0.297696	0.00938397	0.826	1.00584	0.0422747	0.405	1.6046	0.20232	0.119	0.797318	0.54184
_____ASV6492	0.582418	0.0856861	0.44	0.142361	0.56	0.153623	0.428571	0.147542	0.95	0.234801	0.217206	0.00757702	0.899	1.63349	0.0759771	0.162	0.651133	0.0908566	0.793	0.808342	0.778935
_____ASV6514	0.725275	0.0925371	1.08	0.230362	0.6	0.129099	0.52381	0.177537	0.65	0.166623	2.51476	0.0737016	0.06	2.52093	0.0985097	0.045	1.14455	0.134176	0.349	0.391063	0.673654
_____ASV6662	1.06593	0.119831	1.16	0.228619	1	0.216025	1.04762	0.27147	1.05	0.26631	1.77776	0.055368	0.158	2.24652	0.0932898	0.074	0.917089	0.11425	0.533	0.54562	0.730672
_____ASV6869	0.725275	0.0964143	0.68	0.149666	0.8	0.191485	0.52381	0.148309	0.9	0.280038	2.07039	0.0589602	0.109	2.26983	0.0861865	0.063	1.58789	0.180878	0.113	0.486886	0.534203
_____ASV7083	0.527473	0.0860767	0.44	0.164114	0.64	0.172047	0.52381	0.214021	0.5	0.135724	0.119154	0.00377873	0.943	2.09061	0.088399	0.087	1.2399	0.157283	0.27	0.815334	0.648124
_____ASV7156	0.604396	0.0825111	0.76	0.193907	0.52	0.154056	0.47619	0.111677	0.65	0.181731	0.497879	0.0170142	0.687	1.0881	0.0495788	0.375	0.911787	0.124636	0.548	0.77062	0.73493
_____ASV7270	0.615385	0.112437	0.64	0.215097	0.48	0.154056	0.571429	0.162882	0.8	0.359825	0.251942	0.00862248	0.869	2.19824	0.10031	0.065	0.592406	0.0810981	0.858	0.803587	0.79267
_____ASV7354	0.604396	0.088232	0.88	0.225979	0.52	0.117189	0.619048	0.161484	0.35	0.166623	0.829661	0.0294082	0.486	0.138283	0.00653546	0.973	0.882787	0.125165	0.565	0.719342	0.737541
_____ASV7430	0.637363	0.0863257	0.8	0.2	0.72	0.168523	0.380952	0.12866	0.6	0.168585	0.269957	0.00850432	0.881	1.2314	0.0517227	0.283	1.54127	0.194215	0.126	0.805885	0.549583
_____ASV7456	0.582418	0.0797829	0.52	0.130639	0.44	0.116619	0.809524	0.202591	0.6	0.197351	2.1587	0.0613494	0.094	1.82343	0.0690951	0.118	1.73259	0.196958	0.071	0.46292	0.480352
_____ASV7495	0.769231	0.106075	0.56	0.142361	1.04	0.25482	0.52381	0.131277	0.95	0.276015	1.10847	0.0384086	0.342	1.67999	0.0776158	0.148	0.461185	0.0639206	0.923	0.669912	0.80334
_____ASV7588	0.527473	0.0874837	0.48	0.142829	0.4	0.11547	0.571429	0.244671	0.7	0.206474	0.59153	0.018483	0.634	2.25537	0.0939622	0.083	1.18466	0.148064	0.311	0.75948	0.661808
_____ASV7671	0.681319	0.088232	0.96	0.168127	0.76	0.166132	0.333333	0.143649	0.6	0.210263	1.50629	0.0472436	0.234	2.46353	0.103022	0.044	0.856447	0.107447	0.581	0.61027	0.740293
_____ASV7723	0.494505	0.0755503	0.48	0.130639	0.76	0.175879	0.380952	0.161484	0.3	0.105131	0.52466	0.0175245	0.636	1.03843	0.0462471	0.354	1.09068	0.145722	0.381	0.760114	0.68521
_____ASV7807	0.472527	0.07219	0.68	0.170489	0.64	0.14	0.333333	0.125988	0.15	0.0819178	2.02721	0.0635235	0.118	1.32911	0.0555309	0.277	1.1117	0.139342	0.344	0.500398	0.673301
_____ASV7818	0.846154	0.112604	1.28	0.267831	0.68	0.170489	0.761905	0.217176	0.6	0.210263	1.71361	0.0597869	0.164	0.412585	0.0191931	0.797	0.682893	0.095303	0.77	0.553338	0.774966
_____ASV8404	0.637363	0.0863257	0.72	0.187261	0.84	0.197315	0.380952	0.108588	0.55	0.153469	2.94741	0.0936148	0.049	0.463955	0.0196481	0.773	1.06293	0.135042	0.433	0.357617	0.704188
_____ASV8453	0.637363	0.0819728	0.6	0.141421	0.8	0.152753	0.52381	0.148309	0.6	0.222427	1.99136	0.0630072	0.14	0.334133	0.0140961	0.849	1.37541	0.174074	0.208	0.526651	0.610338
_____ASV8454	0.549451	0.0737347	0.6	0.129099	0.56	0.153623	0.52381	0.148309	0.5	0.170139	0.791892	0.0296521	0.516	0.416764	0.0208074	0.779	0.422958	0.0633501	0.961	0.729157	0.810182
_____ASV8565	0.395604	0.0678991	0.32	0.125433	0.48	0.142829	0.285714	0.122336	0.5	0.153897	0.474945	0.0146929	0.715	1.37553	0.0567377	0.259	1.58728	0.196417	0.12	0.776076	0.542728
_____ASV8897	0.615385	0.09081	0.64	0.172047	0.64	0.190438	0.761905	0.227876	0.4	0.11239	0.241102	0.00886715	0.865	0.716859	0.0351525	0.575	0.581713	0.0855761	0.864	0.803009	0.793433
_____ASV8948	0.637363	0.0982341	0.68	0.170489	0.68	0.160416	0.190476	0.0878052	1	0.307794	0.640882	0.0209895	0.601	0.485028	0.0211802	0.742	1.39479	0.182724	0.194	0.74879	0.603783
_____ASV8989	0.483516	0.0817433	0.56	0.153623	0.64	0.190438	0.285714	0.122336	0.4	0.168585	0.764626	0.0235495	0.51	0.844605	0.0346837	0.49	1.72787	0.212864	0.08	0.727567	0.498279
_____ASV8999	0.538462	0.0831429	0.48	0.154056	0.6	0.182574	0.47619	0.148309	0.6	0.183533	1.87713	0.068243	0.143	0.158935	0.00770412	0.961	0.437715	0.0636525	0.957	0.529826	0.809603
_____ASV9179	0.461538	0.0721342	0.6	0.152753	0.36	0.14	0.571429	0.147542	0.3	0.127733	1.3904	0.0488451	0.259	0.843529	0.0395111	0.489	0.570945	0.0802296	0.859	0.627318	0.79267
_____ASV9415	0.527473	0.0860767	0.4	0.152753	0.6	0.2	0.428571	0.13041	0.7	0.193309	0.290565	0.00879411	0.847	0.386754	0.0156071	0.822	2.14198	0.259313	0.022	0.800073	0.330558
_____ASV9625	0.417582	0.0734064	0.36	0.14	0.6	0.173205	0.380952	0.108588	0.3	0.146898	1.40695	0.0440801	0.249	1.97699	0.0825858	0.106	1.05212	0.131853	0.419	0.622531	0.700223
_____ASV9795	0.626374	0.0933024	0.52	0.183666	0.56	0.153623	0.714286	0.171031	0.75	0.25	0.480982	0.0170014	0.695	0.829387	0.0390889	0.514	0.759287	0.107355	0.663	0.771313	0.754243
_____ASV9894	0.494505	0.0875297	0.52	0.174356	0.6	0.208167	0.380952	0.12866	0.45	0.169752	0.865836	0.0276328	0.445	0.257433	0.0109545	0.913	1.61447	0.206101	0.107	0.704348	0.528246
_____ASV9954	0.43956	0.0858894	0.48	0.216949	0.4	0.129099	0.428571	0.13041	0.45	0.198348	0.372178	0.0120761	0.772	0.598182	0.0258791	0.685	1.49571	0.194127	0.133	0.788556	0.555761
_c:Subgroup_25	109.923	2.34608	110.64	3.5142	106.32	4.16482	114.714	5.97142	108.5	5.48323	0.467737	0.0138478	0.684	1.44582	0.057073	0.231	1.9287	0.228405	0.055	0.769853	0.4489
_____ASV10118	0.373626	0.0637615	0.4	0.11547	0.16	0.0945163	0.571429	0.176897	0.4	0.11239	0.307863	0.00838273	0.86	4.56267	0.165648	0.004	1.66695	0.181555	0.092	0.802193	0.513666
_____ASV10329	0.648352	0.100516	0.48	0.16452	0.72	0.212289	0.428571	0.162882	1	0.251312	0.668351	0.0193866	0.593	3.6802	0.142334	0.014	1.30822	0.151788	0.246	0.7479	0.635241
_____ASV10461	0.516484	0.0980427	0.6	0.216025	0.48	0.174356	0.238095	0.11761	0.75	0.25	1.49102	0.0494921	0.213	1.23404	0.0546163	0.336	0.830832	0.110313	0.62	0.596716	0.746248
_____ASV10954	0.43956	0.0752834	0.24	0.104563	0.6	0.152753	0.380952	0.161484	0.55	0.184605	1.44561	0.0475678	0.25	0.240876	0.0105681	0.912	1.23926	0.163112	0.284	0.623057	0.650259
_____ASV11041	0.307692	0.0578244	0.2	0.0816497	0.44	0.142361	0.380952	0.12866	0.2	0.0917663	0.418036	0.0142088	0.765	0.318258	0.0144232	0.878	1.22797	0.166952	0.281	0.787848	0.649775
_____ASV11402	0.307692	0.0638456	0.32	0.095219	0.32	0.138082	0.333333	0.125988	0.25	0.160181	1.19879	0.042122	0.309	0.45245	0.0211971	0.776	0.747778	0.105099	0.693	0.654534	0.759475
_____ASV11428	0.32967	0.0645354	0.36	0.151438	0.24	0.104563	0.428571	0.147542	0.3	0.105131	1.6824	0.0502092	0.17	2.75641	0.109682	0.034	1.1209	0.133807	0.348	0.56071	0.673301
_____ASV11443	0.263736	0.0695971	0.48	0.183666	0.08	0.0553775	0.333333	0.159364	0.15	0.109424	0.0848418	0.00263441	0.977	1.42222	0.0588816	0.235	1.63937	0.203615	0.086	0.819492	0.509135
_____ASV1276	5.40659	0.291507	6.32	0.725075	4.76	0.484011	5.7619	0.472606	4.7	0.518601	0.390879	0.0131057	0.761	1.45203	0.0649128	0.222	0.957893	0.128468	0.503	0.78719	0.721809
_____ASV12940	0.208791	0.0530314	0.24	0.119443	0.2	0.1	0.238095	0.11761	0.15	0.0819178	2.1944	0.0598347	0.073	2.55026	0.0927172	0.049	1.85324	0.20213	0.071	0.421056	0.480352
_____ASV13720	0.274725	0.0717238	0.56	0.216641	0.12	0.0663325	0.190476	0.0878052	0.2	0.11698	1.80017	0.0606134	0.15	0.175563	0.00788182	0.958	0.999578	0.134627	0.446	0.536533	0.707398
_____ASV13855	0.197802	0.0474497	0.2	0.1	0.08	0.0553775	0.333333	0.125988	0.2	0.0917663	0.267202	0.00884078	0.851	0.62462	0.0275553	0.683	1.36429	0.180558	0.183	0.800623	0.597095
_____ASV14263	0.505495	0.0687826	0.76	0.155778	0.32	0.111355	0.666667	0.143649	0.25	0.0993399	2.33874	0.0686837	0.065	1.09501	0.0428774	0.387	1.64635	0.193399	0.087	0.401979	0.510369
_____ASV1478	4.53846	0.264878	4.64	0.472158	4.2	0.627163	5.04762	0.509324	4.3	0.476279	1.18667	0.0397457	0.332	0.985416	0.0440067	0.422	0.922326	0.123568	0.519	0.664742	0.727923
_____ASV15079	0.274725	0.0586081	0.36	0.113725	0.28	0.122746	0.238095	0.0952381	0.2	0.137649	5.23206	0.135791	0.004	0.695446	0.0240658	0.602	2.17605	0.225906	0.027	0.112712	0.356555
_____ASV15707	0.351648	0.0669839	0.32	0.095219	0.36	0.127541	0.619048	0.200905	0.1	0.0688247	0.480708	0.0155266	0.706	1.40559	0.0605331	0.222	1.23467	0.159517	0.275	0.775005	0.649775
_____ASV15760	0.296703	0.0574052	0.24	0.104563	0.28	0.108321	0.238095	0.11761	0.45	0.135239	0.351019	0.0114583	0.795	1.18576	0.0516091	0.301	1.25892	0.164381	0.274	0.792923	0.649525
_____ASV15967	0.307692	0.0598988	0.44	0.130128	0.2	0.11547	0.333333	0.105409	0.25	0.12301	2.86159	0.0915812	0.033	0.738745	0.0315233	0.604	0.933308	0.119477	0.502	0.306312	0.721809
_____ASV16192	0.351648	0.0705354	0.28	0.122746	0.4	0.152753	0.333333	0.143649	0.4	0.152177	0.737518	0.0233238	0.542	3.72383	0.15702	0.005	0.562873	0.071203	0.885	0.735559	0.796328
_____ASV16897	0.241758	0.0570771	0.24	0.104563	0.12	0.0663325	0.190476	0.111677	0.45	0.169752	0.933513	0.0274956	0.42	2.06229	0.0809901	0.116	1.65035	0.194437	0.086	0.697167	0.509135
_____ASV17095	0.32967	0.0664005	0.28	0.108321	0.32	0.149666	0.333333	0.105409	0.4	0.168585	0.172194	0.00590435	0.908	0.142904	0.0065334	0.964	1.28362	0.176056	0.217	0.810238	0.615908
_____ASV17223	0.263736	0.0581253	0.24	0.087178	0.36	0.151438	0.238095	0.11761	0.2	0.0917663	1.54447	0.0484692	0.212	0.704051	0.0294597	0.6	1.42878	0.179354	0.149	0.595584	0.57068
_____ASV1723	4.67033	0.272041	5.36	0.556417	4.44	0.547966	3.95238	0.411016	4.85	0.616761	0.121732	0.00452019	0.948	0.301063	0.0149056	0.889	0.68522	0.101775	0.777	0.816596	0.776112
_____ASV2105	3.72527	0.242628	3.68	0.372916	4.08	0.571314	3.42857	0.514418	3.65	0.477245	0.371979	0.0123167	0.796	0.700708	0.030935	0.628	1.30709	0.173117	0.216	0.793014	0.61507
_____ASV21876	0.230769	0.0496063	0.36	0.113725	0.08	0.0553775	0.142857	0.104328	0.35	0.109424	1.12514	0.0361815	0.36	1.4563	0.062441	0.229	1.09087	0.140318	0.368	0.677917	0.679887
_____ASV230	25.022	0.686869	25.24	0.959653	24.28	1.42889	25.6667	1.61737	25	1.59275	0.422988	0.0135937	0.727	0.762751	0.0326838	0.56	1.50244	0.193138	0.133	0.77963	0.555761
_____ASV2445	3.58242	0.254419	3	0.465475	3.6	0.519615	4	0.520988	3.85	0.539371	2.3114	0.0710742	0.077	1.68031	0.0688913	0.155	1.07562	0.132299	0.361	0.429103	0.677076
_____ASV2558	2.25275	0.183969	2.64	0.378065	1.68	0.309408	2.61905	0.405182	2.1	0.362012	0.182684	0.00531073	0.909	5.48996	0.212795	0.003	0.807422	0.0938891	0.653	0.810238	0.752273
_____ASV2917	2.32967	0.174753	2.32	0.359258	2.08	0.276405	3	0.468025	1.95	0.234801	0.855525	0.0258445	0.493	1.27028	0.051165	0.288	1.72174	0.208047	0.067	0.722075	0.473825
_____ASV2951	2.01099	0.170107	2.56	0.404475	1.8	0.288675	1.71429	0.268531	1.9	0.354668	1.67193	0.0563112	0.172	1.09421	0.0491378	0.382	0.723339	0.0974493	0.719	0.562603	0.764303
_____ASV3479	2.14286	0.179248	2.56	0.404475	1.68	0.325167	2.09524	0.344375	2.25	0.331464	1.31813	0.0480496	0.256	0.832898	0.040482	0.527	0.334347	0.0487516	0.982	0.626552	0.812899
_____ASV3811	1.41758	0.138953	1.36	0.263818	1.8	0.341565	1.28571	0.240464	1.15	0.208693	1.41965	0.0431713	0.234	2.11101	0.0855935	0.094	1.24581	0.151539	0.264	0.61027	0.644678
_____ASV3816	1.61538	0.162977	1.88	0.312623	1.44	0.283314	1.42857	0.297381	1.7	0.42981	1.31456	0.0406158	0.287	1.85978	0.0766152	0.133	1.22621	0.151544	0.292	0.639849	0.654827
_____ASV3903	1.57143	0.144194	1.4	0.276887	1.88	0.284722	1.33333	0.270214	1.65	0.326666	1.16142	0.0369503	0.362	1.27888	0.0542497	0.305	1.22465	0.155848	0.284	0.677917	0.650259
_____ASV406	15.1209	0.566426	14.92	1.00153	13.92	1.1386	16.9048	1.36784	15	0.970621	0.390666	0.0139093	0.76	1.98743	0.0943474	0.093	0.344876	0.0491159	0.98	0.787079	0.812468
_____ASV4178	1.6044	0.135224	1.52	0.306159	1.76	0.278568	1.85714	0.241875	1.25	0.216126	0.915892	0.0291706	0.446	1.42688	0.0605938	0.238	1.22818	0.156467	0.295	0.704369	0.656059
_____ASV4500	1.1978	0.131878	0.96	0.261279	1.36	0.230072	1	0.29277	1.5	0.276253	0.922363	0.0304676	0.424	1.44082	0.0634577	0.245	0.940861	0.124314	0.52	0.697473	0.727923
_____ASV4751	1.21978	0.130559	0.96	0.234379	1.12	0.233238	1.7619	0.33739	1.1	0.21643	1.15129	0.0325965	0.354	2.38696	0.0901096	0.071	1.82968	0.207216	0.068	0.674641	0.474561
_____ASV4946	1.26374	0.136084	1.56	0.224202	0.96	0.211975	1.2381	0.364527	1.3	0.3	0.841142	0.029291	0.51	0.437859	0.02033	0.787	0.906274	0.126236	0.527	0.727567	0.72921
_____ASV5220	1.13187	0.118196	1.12	0.185472	1.12	0.272764	1.47619	0.27272	0.8	0.186378	1.43438	0.0453782	0.251	0.6105	0.0257518	0.684	1.42361	0.180149	0.167	0.623579	0.58632
_____ASV5331	0.824176	0.0905733	0.68	0.160416	1	0.173205	0.761905	0.167684	0.85	0.232549	1.0355	0.0308299	0.377	2.84326	0.11287	0.041	1.2736	0.151675	0.255	0.683044	0.638039
_____ASV5436	0.901099	0.104892	1.08	0.251131	1.08	0.181842	0.666667	0.210819	0.7	0.163836	0.516268	0.0187935	0.662	0.539184	0.0261703	0.719	0.642179	0.093508	0.808	0.765258	0.782056
_____ASV5887	0.846154	0.116861	0.48	0.154056	0.72	0.248462	1.04762	0.223353	1.25	0.289055	0.587694	0.0206482	0.617	0.622527	0.0291627	0.662	0.844449	0.118677	0.587	0.752831	0.741186
_____ASV621	10.6374	0.417129	9.64	0.670522	11.08	0.732393	11.5238	1.11616	10.4	0.831612	0.908239	0.0310398	0.469	0.727124	0.0331334	0.568	0.929027	0.127001	0.503	0.71399	0.721809
_____ASV6627	0.714286	0.0928266	0.6	0.173205	0.72	0.178139	0.809524	0.214021	0.75	0.190221	1.68183	0.0566428	0.171	0.485655	0.0218087	0.742	0.923948	0.124472	0.558	0.562276	0.736748
_____ASV6787	0.868132	0.103903	1.04	0.211975	0.84	0.228619	0.952381	0.188682	0.6	0.183533	1.1563	0.0374042	0.312	0.761121	0.0328278	0.579	1.26897	0.164195	0.257	0.655871	0.640665
_____ASV6856	0.813187	0.0896501	0.6	0.129099	0.84	0.18868	1	0.182574	0.85	0.220943	0.12529	0.00445201	0.936	1.34127	0.0635469	0.276	0.640494	0.0910366	0.799	0.813977	0.77904
_____ASV7502	0.56044	0.100315	0.64	0.181475	0.48	0.200998	0.380952	0.17561	0.75	0.25	0.875597	0.0284412	0.462	0.286439	0.0124055	0.901	1.46551	0.190412	0.175	0.710841	0.589028
_____ASV8113	0.648352	0.0875297	0.48	0.154056	0.72	0.168523	0.904762	0.205921	0.5	0.170139	0.702288	0.0237386	0.542	1.31506	0.0592683	0.272	0.865472	0.117018	0.583	0.735559	0.740489
_____ASV8143	0.450549	0.0785456	0.4	0.163299	0.6	0.152753	0.142857	0.0782461	0.65	0.195677	0.962338	0.0312544	0.424	1.94491	0.084221	0.111	0.892079	0.11589	0.555	0.697473	0.736327
_____ASV8252	0.32967	0.0606335	0.2	0.1	0.36	0.113725	0.238095	0.11761	0.55	0.153469	1.29061	0.0456639	0.287	0.985881	0.0465094	0.426	0.497875	0.0704624	0.906	0.639849	0.800429
_____ASV8407	0.505495	0.0802524	0.32	0.125433	0.4	0.129099	0.619048	0.188682	0.75	0.203586	2.13913	0.0674097	0.106	0.792526	0.0332994	0.541	1.2177	0.153492	0.288	0.481959	0.653265
_____ASV8412	0.428571	0.0735343	0.44	0.116619	0.56	0.19218	0.333333	0.125988	0.35	0.131289	1.78112	0.0580671	0.163	0.995747	0.0432836	0.44	0.974524	0.127083	0.468	0.551703	0.713085
_____ASV8920	0.428571	0.0843605	0.36	0.127541	0.6	0.244949	0.380952	0.12866	0.35	0.109424	0.972497	0.0305529	0.412	1.53714	0.0643896	0.208	1.28531	0.161523	0.235	0.694734	0.628391
_____ASV9077	0.384615	0.0677012	0.52	0.16452	0.32	0.125433	0.285714	0.101015	0.4	0.133771	0.544963	0.019871	0.65	1.21892	0.0592607	0.309	0.397056	0.0579114	0.974	0.762201	0.81176
_____ASV9261	0.406593	0.0811667	0.24	0.104563	0.2	0.11547	0.809524	0.214021	0.45	0.198348	0.518236	0.0175572	0.737	1.98669	0.0897423	0.095	0.670797	0.0909031	0.785	0.781895	0.77792
_____ASV9524	0.428571	0.0783575	0.48	0.192527	0.44	0.130128	0.52381	0.177537	0.25	0.0993399	0.366487	0.013106	0.775	2.18029	0.103959	0.096	0.25578	0.036588	0.993	0.789576	0.814098
_____ASV9759	0.43956	0.0815131	0.52	0.154056	0.6	0.173205	0.285714	0.196915	0.3	0.105131	3.32971	0.0965221	0.032	0.55174	0.0213252	0.677	1.69121	0.1961	0.075	0.303226	0.489117
_____ASV9924	0.461538	0.0754436	0.32	0.125433	0.64	0.16207	0.285714	0.122336	0.6	0.183533	0.542622	0.0178504	0.633	1.86094	0.0816245	0.126	0.926952	0.121974	0.526	0.758828	0.72921
_c:Subgroup_5	91.5165	1.92746	92.68	3.30642	92.64	3.65553	86.2857	4.62351	94.15	4.00413	0.614865	0.021216	0.635	1.42811	0.0657026	0.239	0.698896	0.0964617	0.763	0.759828	0.773644
_____ASV10030	0.549451	0.0815954	0.52	0.174356	0.44	0.130128	0.666667	0.199205	0.6	0.152177	1.35003	0.0434933	0.272	2.21755	0.095256	0.069	0.766605	0.0987898	0.666	0.634233	0.755049
_____ASV1055	7.87912	0.359023	8	0.51316	7.8	0.697615	7	0.886405	8.75	0.800904	0.932633	0.0234611	0.441	3.31254	0.111106	0.019	2.68409	0.270081	0.004	0.703139	0.16663
_____ASV10812	0.450549	0.0815954	0.56	0.130128	0.56	0.208806	0.142857	0.0782461	0.5	0.184961	0.337049	0.0121188	0.789	0.513855	0.0246346	0.736	0.780822	0.112299	0.661	0.791839	0.753702
_____ASV10817	0.417582	0.076661	0.36	0.127541	0.48	0.16452	0.428571	0.176897	0.4	0.152177	1.16931	0.0373238	0.314	2.19668	0.0934895	0.064	0.890949	0.113755	0.582	0.656498	0.740293
_____ASV10959	0.406593	0.0680767	0.56	0.164114	0.32	0.111355	0.333333	0.143649	0.4	0.11239	1.421	0.0489965	0.24	0.706078	0.032461	0.562	0.743251	0.10251	0.713	0.614585	0.763145
_____ASV11008	0.395604	0.0678991	0.56	0.153623	0.44	0.153623	0.285714	0.101015	0.25	0.0993399	0.172157	0.00637208	0.916	0.8887	0.0438583	0.482	0.498396	0.073789	0.92	0.811048	0.802683
_____ASV11185	0.384615	0.0745671	0.32	0.125433	0.4	0.129099	0.380952	0.17561	0.45	0.184605	0.709503	0.0234318	0.558	1.19476	0.0526103	0.315	1.07759	0.142352	0.394	0.739222	0.691565
_____ASV11313	0.461538	0.0686654	0.4	0.11547	0.56	0.142361	0.619048	0.161484	0.25	0.12301	1.1089	0.0371449	0.377	0.535615	0.023922	0.731	1.09092	0.14617	0.387	0.683044	0.687332
_____ASV11400	0.450549	0.0685872	0.56	0.153623	0.48	0.142829	0.380952	0.108588	0.35	0.131289	0.121853	0.00430582	0.935	0.545648	0.0257081	0.723	0.945891	0.133697	0.52	0.813579	0.727923
_____ASV1191	6.42857	0.318399	7.16	0.604649	6.6	0.665833	5.95238	0.634246	5.8	0.626603	2.26053	0.0621128	0.092	2.25771	0.0827141	0.066	1.8641	0.204881	0.049	0.45941	0.436691
_____ASV11979	0.241758	0.052625	0.2	0.1	0.16	0.0748331	0.380952	0.12866	0.25	0.12301	0.700308	0.0208476	0.568	3.27797	0.13011	0.013	1.21353	0.144504	0.313	0.74125	0.66283
_____ASV12017	0.241758	0.0612061	0.32	0.138082	0.16	0.0945163	0.190476	0.111677	0.3	0.146898	1.05875	0.0320316	0.354	1.28408	0.0517984	0.287	1.65393	0.200154	0.091	0.674641	0.513666
_____ASV12312	0.340659	0.0648465	0.36	0.127541	0.44	0.130128	0.285714	0.122336	0.25	0.14281	0.841045	0.0272884	0.509	1.34435	0.0581582	0.274	1.13009	0.146667	0.326	0.727317	0.667853
_____ASV12465	0.263736	0.0601893	0.12	0.0663325	0.4	0.163299	0.238095	0.0952381	0.3	0.127733	0.383589	0.0132696	0.811	1.12768	0.0520137	0.374	0.838358	0.116007	0.586	0.79596	0.740996
_____ASV13365	0.32967	0.0827709	0.16	0.0945163	0.52	0.231805	0.285714	0.140456	0.35	0.15	0.285117	0.00982922	0.833	0.158899	0.0073039	0.964	1.21087	0.166975	0.276	0.798522	0.649775
_____ASV13513	0.362637	0.0757808	0.44	0.130128	0.12	0.0879394	0.428571	0.176897	0.5	0.211511	0.959848	0.0358411	0.424	0.238675	0.011883	0.915	0.458974	0.0685532	0.956	0.697473	0.809126
_____ASV13693	0.307692	0.0638456	0.28	0.135647	0.28	0.0916515	0.190476	0.0878052	0.5	0.184961	0.896091	0.0298374	0.48	1.78812	0.0793862	0.125	0.771379	0.102739	0.673	0.717475	0.756863
_____ASV14305	0.351648	0.0632332	0.44	0.142361	0.44	0.142361	0.190476	0.0878052	0.3	0.105131	1.50811	0.0444393	0.228	1.23933	0.0486922	0.286	1.77729	0.209485	0.067	0.605472	0.473825
_____ASV14405	0.307692	0.0556728	0.32	0.111355	0.32	0.111355	0.285714	0.122336	0.3	0.105131	0.624208	0.0218532	0.635	0.067175	0.00313569	0.998	1.0458	0.146452	0.41	0.759828	0.698485
_____ASV14412	0.263736	0.0641183	0.32	0.149666	0.36	0.14	0.0952381	0.0656383	0.25	0.12301	0.988461	0.0302058	0.398	0.540686	0.02203	0.738	1.83704	0.224548	0.056	0.68903	0.451104
_____ASV15009	0.461538	0.0754436	0.16	0.0748331	0.92	0.190788	0.428571	0.147542	0.3	0.105131	0.0210177	0.000744589	0.998	0.531363	0.0250993	0.737	0.957762	0.135722	0.483	0.824701	0.717654
_____ASV15206	0.307692	0.0578244	0.28	0.0916515	0.32	0.111355	0.238095	0.0952381	0.4	0.168585	0.523445	0.0178847	0.674	1.2254	0.0558249	0.319	0.860923	0.117662	0.593	0.76823	0.741377
_____ASV15377	0.274725	0.0606556	0.16	0.0945163	0.52	0.130639	0.238095	0.0952381	0.15	0.15	5.50163	0.172301	0.006	0.102827	0.00429378	0.986	0.656247	0.0822097	0.799	0.137952	0.77904
_____ASV15798	0.252747	0.0636562	0.16	0.1249	0.32	0.125433	0.333333	0.143649	0.2	0.11698	0.54805	0.018687	0.65	0.882028	0.0400996	0.497	0.984288	0.134246	0.458	0.762201	0.710625
_____ASV16130	0.285714	0.0649706	0.16	0.0748331	0.32	0.138082	0.52381	0.190476	0.15	0.0819178	1.96052	0.0641745	0.143	1.23529	0.0539137	0.291	0.818916	0.107223	0.638	0.529826	0.749122
_____ASV16604	0.307692	0.0638456	0.28	0.108321	0.2	0.11547	0.428571	0.13041	0.35	0.166623	0.417229	0.0134737	0.75	1.66048	0.0714962	0.14	1.16709	0.150757	0.294	0.784582	0.655545
_____ASV17188	0.395604	0.0678991	0.32	0.095219	0.28	0.0916515	0.761905	0.217176	0.25	0.0993399	1.93429	0.0573691	0.134	3.16893	0.125316	0.015	0.97261	0.115386	0.444	0.521485	0.706647
_____ASV17840	0.274725	0.0626363	0.2	0.0816497	0.16	0.0748331	0.380952	0.200905	0.4	0.133771	0.888551	0.0286627	0.459	0.394033	0.0169476	0.818	1.4799	0.190954	0.14	0.709209	0.561896
_____ASV19236	0.197802	0.0523438	0.32	0.125433	0.2	0.11547	0.142857	0.0782461	0.1	0.0688247	2.21158	0.0766866	0.104	0.423591	0.019584	0.808	0.599058	0.0830892	0.86	0.478086	0.792902
_____ASV1951	3.9011	0.24711	4.16	0.471452	4	0.5	3	0.441858	4.4	0.539981	0.559334	0.0195642	0.67	1.09719	0.0511697	0.39	0.725167	0.101459	0.738	0.766936	0.767609
_____ASV2005	3.21978	0.213582	3.24	0.417453	3.2	0.360555	3.09524	0.482576	3.35	0.493511	0.81382	0.0279922	0.499	0.681753	0.0312661	0.63	0.920915	0.126703	0.528	0.724071	0.72921
_____ASV20051	0.274725	0.0564863	0.32	0.138082	0.28	0.108321	0.285714	0.101015	0.2	0.0917663	1.81613	0.0516777	0.152	2.12737	0.0807119	0.081	1.70603	0.194179	0.092	0.537784	0.513666
_____ASV21620	0.285714	0.0547738	0.28	0.108321	0.36	0.127541	0.333333	0.105409	0.15	0.0819178	0.0866134	0.0030167	0.973	0.783368	0.0363791	0.528	0.978379	0.136306	0.476	0.819143	0.715352
_____ASV2778	2.38462	0.197524	2.72	0.441664	2.24	0.375411	1.95238	0.319793	2.6	0.419273	0.179285	0.00635828	0.927	1.44913	0.0685241	0.237	0.604719	0.0857848	0.853	0.811801	0.792508
_____ASV2897	2.30769	0.185357	3	0.341565	1.6	0.3	2.42857	0.428571	2.2	0.381134	0.710335	0.0225775	0.546	0.771574	0.0326986	0.517	1.51407	0.192495	0.138	0.736851	0.559777
_____ASV2923	2.63736	0.188508	2.64	0.407758	2.52	0.356464	2.80952	0.411843	2.6	0.335606	0.505366	0.0159088	0.641	0.49588	0.0208136	0.756	1.7333	0.218256	0.081	0.760632	0.499058
_____ASV3192	3	0.213123	2.76	0.3177	3.04	0.393616	2.95238	0.527691	3.3	0.508351	2.92107	0.0906161	0.044	0.908835	0.0375913	0.477	1.10902	0.137615	0.387	0.342824	0.687332
_____ASV4366	1.35165	0.130158	1.24	0.20232	1.08	0.230362	1.66667	0.333333	1.5	0.28562	0.254107	0.00716468	0.855	1.96872	0.0740122	0.106	2.23022	0.251529	0.012	0.801368	0.268822
_____ASV4730	1.42857	0.138139	1.24	0.24	1.64	0.270062	1.28571	0.301921	1.55	0.311828	0.197494	0.00733871	0.9	0.772437	0.0382709	0.546	0.504282	0.0749549	0.914	0.808659	0.801102
_____ASV4943	1.30769	0.130456	1.48	0.238886	1	0.223607	1.19048	0.235221	1.6	0.350939	0.907615	0.0267927	0.428	1.31219	0.0516475	0.257	1.8879	0.222922	0.041	0.698686	0.411388
_____ASV5005	1.20879	0.121565	1.56	0.216641	1.24	0.301552	0.809524	0.177537	1.15	0.220943	0.655446	0.0200312	0.584	2.12906	0.0867553	0.101	1.39011	0.169933	0.199	0.746469	0.604997
_____ASV5170	1.24176	0.11936	1.36	0.263818	1.04	0.195619	0.952381	0.243743	1.65	0.232549	0.885131	0.0323494	0.444	0.174252	0.00849135	0.96	0.644352	0.0941982	0.793	0.704178	0.778935
_____ASV5266	1.04396	0.119943	0.88	0.156205	1.64	0.293712	0.761905	0.217176	0.8	0.224781	1.87519	0.0539099	0.163	1.19087	0.0456485	0.309	1.91353	0.220048	0.043	0.551703	0.420918
_____ASV5294	1.28571	0.139146	1.2	0.258199	1.12	0.253772	1.19048	0.27272	1.7	0.341051	1.94467	0.0635006	0.123	0.509738	0.0221931	0.726	1.08337	0.141504	0.397	0.506694	0.693629
_____ASV5815	0.901099	0.0976587	0.92	0.22301	0.84	0.170098	1.04762	0.188682	0.8	0.2	3.28042	0.0972155	0.025	0.781586	0.0308831	0.557	1.43866	0.170539	0.188	0.275565	0.598777
_____ASV5847	0.978022	0.121023	0.84	0.205589	1.04	0.219697	1.28571	0.339066	0.75	0.190221	0.664584	0.022245	0.583	1.83957	0.082099	0.13	0.772924	0.103485	0.668	0.746464	0.755814
_____ASV5958	0.692308	0.0972043	0.96	0.234379	0.56	0.130128	0.52381	0.190476	0.7	0.206474	0.528669	0.0169685	0.689	1.3445	0.0575384	0.285	1.29197	0.165872	0.255	0.77062	0.638039
_____ASV6527	1.34066	0.154081	1.52	0.271539	1.24	0.31241	1.2381	0.371001	1.35	0.292674	0.830714	0.0254125	0.494	1.65697	0.0675849	0.185	1.49562	0.183012	0.14	0.722269	0.561896
_____ASV6713	0.769231	0.109474	0.68	0.189033	0.8	0.23094	0.809524	0.235221	0.8	0.236198	0.873989	0.0317553	0.458	0.372692	0.0180551	0.825	0.621254	0.0902901	0.826	0.709053	0.78634
_____ASV6732	0.934066	0.102237	0.64	0.172047	0.84	0.179629	1.04762	0.243743	1.3	0.218849	0.142939	0.00509501	0.944	1.30646	0.0620908	0.296	0.625807	0.0892264	0.832	0.815682	0.787703
_____ASV6852	0.747253	0.103177	0.64	0.198997	0.76	0.175879	0.857143	0.269795	0.75	0.190221	0.0743543	0.00256607	0.971	0.869317	0.0400018	0.512	1.01895	0.140662	0.413	0.818996	0.699738
_____ASV6933	0.615385	0.106869	0.36	0.172047	0.72	0.168523	0.714286	0.25017	0.7	0.281911	1.93097	0.0608743	0.139	1.09773	0.0461417	0.366	1.16482	0.146885	0.302	0.525925	0.658774
_____ASV7217	0.879121	0.13059	0.84	0.292575	1.12	0.32311	0.904762	0.194015	0.6	0.133771	0.279403	0.00801608	0.846	4.23249	0.161907	0.004	1.31648	0.151079	0.213	0.800073	0.614074
_____ASV7341	0.67033	0.0898445	0.88	0.194251	0.56	0.153623	0.619048	0.188682	0.6	0.183533	0.783544	0.0263781	0.515	1.11614	0.0501	0.356	0.941484	0.126781	0.501	0.729157	0.721484
_____ASV7422	0.747253	0.0905733	0.88	0.156205	0.68	0.160416	0.619048	0.188682	0.8	0.236198	0.796389	0.0272676	0.523	1.53541	0.0700947	0.196	0.674048	0.0923149	0.775	0.731392	0.775682
_____ASV7563	0.56044	0.0800012	0.56	0.130128	0.36	0.127541	0.809524	0.190476	0.55	0.198348	0.780718	0.0240046	0.514	0.46678	0.019136	0.753	1.86348	0.229185	0.05	0.729157	0.436691
_____ASV783	8.48352	0.388278	8.76	0.812978	9.12	0.779573	7.61905	0.735094	8.25	0.756985	0.487045	0.0164804	0.694	0.800117	0.0360988	0.555	1.08309	0.146597	0.371	0.771313	0.681271
_____ASV7835	0.593407	0.0811667	0.44	0.130128	0.68	0.18	0.428571	0.110657	0.85	0.208693	0.879844	0.0301174	0.45	0.395802	0.0180646	0.812	1.03488	0.141698	0.418	0.705189	0.70013
_____ASV803	7.98901	0.309592	7.88	0.581148	8.04	0.592959	7.2381	0.661545	8.85	0.65	1.10818	0.030652	0.351	0.855551	0.0315524	0.49	2.55951	0.283181	0.008	0.67372	0.231268
_____ASV8051	0.516484	0.0817433	0.48	0.142829	0.64	0.172047	0.52381	0.190476	0.4	0.152177	1.0249	0.0342896	0.387	0.73987	0.0330046	0.562	1.05288	0.140902	0.41	0.685666	0.698485
_____ASV8106	0.538462	0.0786139	0.72	0.158325	0.36	0.0979796	0.619048	0.223353	0.45	0.135239	1.23722	0.0383774	0.316	0.949732	0.0392799	0.453	1.51698	0.188222	0.143	0.657197	0.564615
_____ASV8129	0.626374	0.0836417	0.72	0.147422	0.68	0.18	0.380952	0.145997	0.7	0.193309	0.239445	0.00901996	0.885	0.210301	0.0105628	0.939	0.589908	0.0888879	0.829	0.806199	0.787276
_____ASV8193	0.637363	0.083449	0.8	0.182574	0.68	0.170489	0.47619	0.131277	0.55	0.169752	1.20571	0.0377949	0.305	0.226678	0.00947412	0.928	1.6817	0.210862	0.088	0.652606	0.511581
_____ASV846	9.06593	0.347607	8.2	0.496655	9.48	0.766203	9.33333	0.87378	9.35	0.61248	0.716251	0.0270442	0.548	0.813825	0.0409711	0.502	0.254115	0.0383795	0.996	0.737118	0.814666
_____ASV8528	0.417582	0.0717238	0.36	0.127541	0.56	0.142361	0.285714	0.122336	0.45	0.184605	0.777682	0.0289326	0.508	0.124357	0.00616873	0.971	0.567242	0.0844138	0.863	0.727136	0.793433
_____ASV9033	0.483516	0.0929277	0.72	0.255082	0.36	0.14	0.285714	0.140456	0.55	0.153469	0.788919	0.0242709	0.513	1.83148	0.0751265	0.108	1.40181	0.172505	0.17	0.728796	0.586849
_____ASV9165	0.703297	0.0876982	0.56	0.142361	0.56	0.164114	0.666667	0.173663	1.1	0.21643	0.753336	0.023169	0.547	0.65785	0.0269764	0.626	1.80442	0.221981	0.069	0.737073	0.476828
_____ASV9688	0.681319	0.0986838	0.68	0.18	0.84	0.205589	0.619048	0.223353	0.55	0.184605	1.17009	0.0380283	0.318	1.71502	0.0743183	0.147	0.911377	0.11848	0.576	0.65807	0.739064
_____ASV9898	0.472527	0.0831913	0.56	0.142361	0.6	0.163299	0.380952	0.200905	0.3	0.163836	1.39092	0.0438419	0.25	2.46432	0.103567	0.061	0.84562	0.106616	0.596	0.623057	0.741813
_c:Subgroup_6	5047.26	74.4492	5034.28	131.382	5146.2	131.138	4895.43	164.887	5099.25	181.467	0.593002	0.019081	0.62	0.944192	0.0405083	0.469	1.3899	0.17889	0.184	0.753976	0.597095
_____ASV10006	0.593407	0.0910903	0.68	0.18	0.64	0.190438	0.428571	0.13041	0.6	0.222427	0.748803	0.0241515	0.547	1.35858	0.0584251	0.275	1.19438	0.154091	0.28	0.737073	0.649775
_____ASV10018	0.340659	0.0648465	0.44	0.130128	0.2	0.1	0.428571	0.176897	0.3	0.105131	0.620512	0.0150345	0.631	4.92589	0.159133	0.002	2.6044	0.25241	0.007	0.757945	0.217631
_____ASV1002	6.59341	0.338054	7.8	0.816497	5.72	0.514846	6.52381	0.588052	6.25	0.676193	0.320312	0.0119664	0.824	0.954723	0.0475559	0.461	0.376941	0.0563277	0.978	0.796927	0.812309
_____ASV10027	0.373626	0.0692686	0.32	0.125433	0.4	0.141421	0.47619	0.177537	0.3	0.105131	0.63425	0.0225665	0.589	1.19212	0.056554	0.317	0.553858	0.0788247	0.866	0.747127	0.793795
_____ASV10036	0.637363	0.0931297	0.84	0.235797	0.64	0.181475	0.571429	0.147542	0.45	0.135239	2.12134	0.0655416	0.087	0.83345	0.0343341	0.489	1.36674	0.16891	0.204	0.451591	0.607739
_____ASV10040	0.461538	0.0915311	0.24	0.087178	0.4	0.11547	0.619048	0.212426	0.65	0.301531	0.283059	0.0106525	0.837	0.808045	0.0405461	0.541	0.386235	0.0581415	0.96	0.799443	0.810154
_____ASV10061	0.362637	0.057452	0.32	0.095219	0.36	0.113725	0.428571	0.13041	0.35	0.131289	1.084	0.027892	0.367	5.80248	0.199068	0.001	1.59423	0.164082	0.104	0.679882	0.527651
_____ASV10072	0.373626	0.0692686	0.24	0.104563	0.48	0.142829	0.333333	0.125988	0.45	0.184605	1.04174	0.0372075	0.386	0.874324	0.0416371	0.484	0.531014	0.075864	0.899	0.685666	0.798718
_____ASV10080	0.582418	0.0925371	0.6	0.163299	0.68	0.197653	0.52381	0.214021	0.5	0.170139	0.295374	0.0109072	0.845	0.83083	0.0409063	0.51	0.502736	0.0742573	0.917	0.800049	0.801789
_____ASV101	48.8681	1.33399	53.68	2.81527	52.36	2.5748	43.9048	2.35423	43.7	2.03793	0.77979	0.025549	0.53	1.05353	0.0460236	0.387	1.16755	0.153014	0.294	0.732672	0.655545
_____ASV10106	0.494505	0.0755503	0.44	0.130128	0.44	0.116619	0.428571	0.18988	0.7	0.179179	0.188354	0.00647028	0.901	0.544943	0.0249597	0.722	1.13224	0.155578	0.345	0.809024	0.673301
_____ASV10107	0.32967	0.0699816	0.28	0.122746	0.4	0.141421	0.333333	0.125988	0.3	0.179179	5.75509	0.131184	0.001	3.78393	0.115004	0.007	2.35081	0.214342	0.013	0.0543143	0.27424
_____ASV10125	0.395604	0.0714051	0.2	0.0816497	0.64	0.14	0.380952	0.200905	0.35	0.131289	0.661301	0.0211597	0.585	1.42048	0.0606017	0.269	1.25773	0.160975	0.285	0.746475	0.651319
_____ASV10127	0.857143	0.101961	0.44	0.116619	1.2	0.23094	0.571429	0.13041	1.25	0.260314	0.162031	0.00506667	0.926	2.87085	0.119694	0.025	1.08083	0.135189	0.373	0.811801	0.682408
_____ASV1013	7.04396	0.386876	6.32	0.722772	8.76	0.879924	5.38095	0.485387	7.55	0.723569	1.85653	0.0597693	0.143	1.18728	0.0509645	0.355	0.988854	0.127341	0.467	0.529826	0.713085
_____ASV10130	0.615385	0.0921447	0.64	0.198997	0.44	0.153623	0.619048	0.17561	0.8	0.212751	5.49733	0.147916	0.004	2.69895	0.0968273	0.033	1.10063	0.118458	0.362	0.112712	0.677495
_____ASV10138	0.395604	0.0622711	0.28	0.0916515	0.4	0.11547	0.333333	0.105409	0.6	0.183533	3.89095	0.122297	0.013	1.04767	0.0439057	0.384	0.715289	0.0899291	0.737	0.206222	0.767484
_____ASV10157	0.307692	0.0675623	0.2	0.0816497	0.36	0.127541	0.238095	0.11761	0.45	0.2112	0.596856	0.021083	0.637	0.630291	0.0296854	0.666	0.801475	0.113243	0.647	0.760564	0.751357
_____ASV10164	0.417582	0.0717238	0.32	0.111355	0.32	0.138082	0.380952	0.108588	0.7	0.206474	1.091	0.0394095	0.345	0.403804	0.0194485	0.817	0.596901	0.0862459	0.848	0.671576	0.791732
_____ASV10180	0.351648	0.0612719	0.4	0.141421	0.28	0.108321	0.285714	0.122336	0.45	0.114133	0.51503	0.0167479	0.699	1.14123	0.0494809	0.32	1.26216	0.164173	0.244	0.77224	0.634495
_____ASV10188	0.494505	0.0787162	0.52	0.154056	0.44	0.142361	0.333333	0.125988	0.7	0.206474	2.07724	0.0639302	0.12	0.602753	0.0247342	0.678	1.48617	0.182957	0.153	0.504314	0.573993
_____ASV10189	0.384615	0.065873	0.2	0.0816497	0.44	0.116619	0.47619	0.163577	0.45	0.169752	0.306929	0.0103105	0.821	1.17587	0.0526668	0.339	1.05682	0.142005	0.421	0.796802	0.700905
_____ASV10192	0.406593	0.0811667	0.36	0.127541	0.48	0.16452	0.285714	0.122336	0.5	0.235081	0.929868	0.0291757	0.433	1.3803	0.0577446	0.268	1.3586	0.170511	0.19	0.700698	0.599512
_____ASV10194	0.373626	0.0791412	0.32	0.18	0.44	0.130128	0.333333	0.143649	0.4	0.183533	0.884404	0.0295735	0.473	1.12763	0.0502756	0.345	0.962686	0.128764	0.472	0.715213	0.713607
_____ASV10207	0.241758	0.0502513	0.24	0.104563	0.16	0.0945163	0.285714	0.101015	0.3	0.105131	0.352784	0.0123246	0.78	0.38656	0.018006	0.797	1.0224	0.142871	0.442	0.790318	0.706116
_____ASV10211	0.373626	0.0598091	0.32	0.111355	0.16	0.0748331	0.714286	0.156492	0.35	0.109424	0.100203	0.00361052	0.951	1.66364	0.079926	0.164	0.441982	0.0637023	0.964	0.816693	0.810347
_____ASV10231	0.483516	0.0888986	0.44	0.19218	0.4	0.129099	0.666667	0.242343	0.45	0.135239	0.29678	0.00983097	0.823	0.684023	0.0302114	0.59	1.32819	0.175988	0.231	0.796927	0.626469
_____ASV1024	6.12088	0.34088	6.96	0.735935	6.76	0.74	4.14286	0.398125	6.35	0.563238	5.82097	0.16806	0.005	1.78791	0.0688262	0.14	0.691172	0.0798208	0.757	0.126397	0.772153
_____ASV1025	7.67033	0.388182	8.6	0.653197	7.6	0.778888	7.71429	0.900113	6.55	0.772811	0.365864	0.0137921	0.786	0.7265	0.0365162	0.593	0.381459	0.0575201	0.974	0.790946	0.81176
_____ASV10257	0.428571	0.0718547	0.32	0.125433	0.48	0.154056	0.380952	0.161484	0.55	0.135239	3.8129	0.110332	0.016	0.717391	0.0276784	0.602	1.53057	0.177158	0.131	0.225213	0.553959
_____ASV10260	0.461538	0.0941613	0.48	0.117189	0.48	0.192527	0.238095	0.152827	0.65	0.28354	1.18169	0.0358735	0.321	3.97189	0.160771	0.006	0.699035	0.084885	0.755	0.660788	0.771599
_____ASV10282	0.340659	0.0667029	0.32	0.149666	0.36	0.127541	0.333333	0.105409	0.35	0.15	0.591514	0.0198235	0.643	0.509584	0.0227704	0.761	1.22535	0.164261	0.289	0.761041	0.653802
_____ASV10285	0.571429	0.0872072	0.32	0.111355	0.72	0.187261	0.857143	0.21028	0.4	0.168585	0.678429	0.0244557	0.589	0.985994	0.0473902	0.42	0.520348	0.0750291	0.904	0.747127	0.799854
_____ASV10287	0.527473	0.0831913	0.72	0.168523	0.4	0.129099	0.285714	0.101015	0.7	0.241704	0.0189337	0.000628267	0.994	1.25268	0.0554229	0.288	1.19514	0.15863	0.295	0.823567	0.656059
_____ASV103	41.3407	0.973798	41.4	1.57586	42.32	1.72986	41.7143	2.05536	39.65	2.62706	2.29187	0.0771602	0.091	0.707777	0.0317716	0.591	0.700125	0.0942842	0.75	0.456545	0.770098
_____ASV10315	0.307692	0.085152	0.16	0.0945163	0.32	0.111355	0.380952	0.296617	0.4	0.152177	1.45973	0.0520703	0.247	0.740073	0.035199	0.579	0.480177	0.0685139	0.936	0.621469	0.805531
_____ASV10318	0.395604	0.0730951	0.16	0.0748331	0.64	0.190438	0.47619	0.163577	0.3	0.105131	0.36493	0.0102195	0.778	0.891356	0.0332821	0.486	2.62225	0.293735	0.008	0.790268	0.231268
_____ASV10320	0.197802	0.0499567	0.08	0.0553775	0.28	0.108321	0.238095	0.11761	0.2	0.11698	0.445448	0.0140143	0.806	2.7483	0.115286	0.026	1.00217	0.126118	0.439	0.795113	0.705198
_____ASV10328	0.824176	0.110049	0.76	0.185113	0.6	0.182574	0.714286	0.208656	1.3	0.3	2.21453	0.0731324	0.1	0.770316	0.0339185	0.559	0.843191	0.111382	0.586	0.472447	0.740996
_____ASV10345	0.373626	0.0618169	0.32	0.111355	0.4	0.141421	0.333333	0.105409	0.45	0.135239	0.866073	0.0282149	0.466	1.51618	0.0658589	0.215	1.03532	0.134914	0.418	0.712462	0.70013
_____ASV1035	6.84615	0.299337	5.64	0.479166	8.04	0.636344	6.38095	0.527691	7.35	0.637739	1.86638	0.0604699	0.151	1.45678	0.0629323	0.196	0.847283	0.109807	0.587	0.53678	0.741186
_____ASV10358	0.406593	0.0765208	0.2	0.0816497	0.44	0.183303	0.47619	0.148309	0.55	0.184605	0.23203	0.00766971	0.856	1.10241	0.0485865	0.345	1.22105	0.161446	0.267	0.801654	0.646152
_____ASV10359	0.263736	0.0490076	0.28	0.0916515	0.2	0.0816497	0.238095	0.11761	0.35	0.109424	3.62785	0.106955	0.021	0.739927	0.0290856	0.551	1.40959	0.166228	0.18	0.254903	0.594125
_____ASV1038	6.6044	0.325129	6.88	0.646323	6.48	0.616766	6.19048	0.6783	6.85	0.700658	1.26367	0.0401766	0.313	1.13042	0.04792	0.369	1.25385	0.159457	0.268	0.655871	0.647199
_____ASV10414	0.340659	0.0609645	0.4	0.129099	0.44	0.142361	0.190476	0.0878052	0.3	0.105131	0.715704	0.0239592	0.548	3.11687	0.139122	0.027	0.333385	0.0446422	0.981	0.737118	0.812661
_____ASV10417	0.472527	0.075497	0.32	0.138082	0.56	0.164114	0.52381	0.148309	0.5	0.153897	0.0686364	0.00230806	0.983	0.815635	0.0365702	0.519	1.22872	0.165274	0.292	0.820713	0.654827
_____ASV10421	0.681319	0.0936039	0.6	0.182574	0.8	0.191485	0.761905	0.194015	0.55	0.184605	0.919139	0.0276438	0.461	0.697758	0.0279808	0.59	1.9333	0.232582	0.05	0.71025	0.436691
_____ASV10444	0.549451	0.0753725	0.6	0.152753	0.72	0.158325	0.380952	0.12866	0.45	0.153469	0.685722	0.0240394	0.56	0.266227	0.0124442	0.894	0.95439	0.133833	0.476	0.739501	0.715352
_____ASV10456	0.351648	0.0705354	0.28	0.108321	0.44	0.116619	0.142857	0.0782461	0.55	0.234801	0.449217	0.0139178	0.718	3.24785	0.134168	0.019	0.957522	0.118665	0.49	0.776969	0.719564
_____ASV10458	0.395604	0.0714051	0.28	0.122746	0.32	0.125433	0.47619	0.163577	0.55	0.169752	1.00304	0.0340679	0.354	0.185983	0.00842241	0.933	1.13121	0.153684	0.342	0.674641	0.673301
_____ASV10466	0.582418	0.0925371	0.72	0.168523	0.36	0.127541	0.809524	0.224871	0.45	0.223312	1.32688	0.0497168	0.262	0.337755	0.0168738	0.884	0.311204	0.046642	0.992	0.627508	0.814098
_____ASV1047	4	0.283877	4.2	0.58023	3.48	0.469468	4.2381	0.624518	4.15	0.633599	0.940598	0.0319789	0.45	0.400721	0.0181652	0.793	1.06787	0.145224	0.393	0.705189	0.690955
_____ASV10492	0.318681	0.0714051	0.2	0.1	0.32	0.125433	0.285714	0.122336	0.5	0.223607	1.13859	0.0387873	0.317	0.571719	0.0259684	0.695	0.946769	0.129011	0.502	0.65727	0.721809
_____ASV10516	0.648352	0.0955335	0.64	0.16207	0.6	0.208167	0.761905	0.217176	0.6	0.183533	0.490238	0.0161044	0.679	1.74811	0.0765679	0.145	0.988367	0.129872	0.459	0.769192	0.711135
_____ASV1052	7.7033	0.380378	8.56	0.779059	6.52	0.700286	8.52381	0.794682	7.25	0.706641	0.480267	0.0171296	0.708	0.0994688	0.00473031	0.991	0.939432	0.134026	0.494	0.775043	0.719862
_____ASV10526	0.67033	0.0989011	0.56	0.19218	0.68	0.170489	0.666667	0.173663	0.8	0.267542	0.244597	0.00861726	0.862	0.633128	0.0297405	0.665	0.907286	0.127856	0.541	0.802361	0.732565
_____ASV10548	0.373626	0.0577315	0.4	0.1	0.32	0.111355	0.238095	0.13636	0.55	0.114133	1.95727	0.0512077	0.122	5.60106	0.195386	0.001	1.28252	0.134218	0.281	0.505492	0.649775
_____ASV10581	0.384615	0.0677012	0.36	0.127541	0.48	0.154056	0.380952	0.12866	0.3	0.127733	0.24157	0.00802926	0.874	1.82988	0.0810948	0.132	0.934539	0.124248	0.527	0.804193	0.72921
_____ASV10582	0.56044	0.0768882	0.68	0.138082	0.52	0.130639	0.285714	0.122336	0.75	0.216126	0.794635	0.028981	0.501	0.665267	0.0323505	0.643	0.517707	0.0755249	0.905	0.724239	0.800118
_____ASV10589	0.571429	0.0799005	0.56	0.142361	0.36	0.0979796	0.714286	0.208656	0.7	0.193309	0.203999	0.00677629	0.906	0.848636	0.0375858	0.514	1.27566	0.169496	0.259	0.810117	0.642519
_____ASV10595	0.351648	0.0722457	0.28	0.108321	0.36	0.113725	0.238095	0.11761	0.55	0.234801	1.83073	0.058884	0.146	2.81868	0.120881	0.029	0.458697	0.0590145	0.93	0.531742	0.804569
_____ASV10596	0.362637	0.0757808	0.32	0.111355	0.56	0.216641	0.238095	0.0952381	0.3	0.127733	0.834097	0.0313131	0.475	0.433158	0.0216817	0.786	0.389764	0.0585289	0.972	0.716142	0.811552
_____ASV10610	0.417582	0.0645562	0.4	0.11547	0.44	0.130128	0.333333	0.125988	0.5	0.153897	0.899027	0.0277849	0.447	1.12378	0.0463081	0.362	1.57315	0.194476	0.138	0.70476	0.559777
_____ASV10613	0.241758	0.0570771	0.28	0.0916515	0.32	0.160416	0.190476	0.0878052	0.15	0.0819178	0.797813	0.0282721	0.517	0.972273	0.0459393	0.423	0.61455	0.0871113	0.824	0.729157	0.785697
_____ASV10618	0.494505	0.0902765	0.56	0.200666	0.64	0.207204	0.285714	0.122336	0.45	0.153469	0.432122	0.0150291	0.765	0.329067	0.0152599	0.88	1.05369	0.146588	0.418	0.787848	0.70013
_____ASV10627	0.571429	0.0799005	0.56	0.164114	0.56	0.153623	0.571429	0.176897	0.6	0.152177	0.500236	0.0154874	0.715	2.47595	0.102207	0.051	1.20787	0.149583	0.286	0.776076	0.651319
_____ASV10631	0.472527	0.0967616	0.44	0.153623	0.48	0.209125	0.333333	0.199205	0.65	0.220943	0.803592	0.0230952	0.492	3.17885	0.121813	0.011	1.52152	0.174914	0.129	0.72195	0.552912
_____ASV10639	0.461538	0.0786139	0.56	0.164114	0.4	0.11547	0.428571	0.13041	0.45	0.223312	0.0859906	0.00313917	0.97	0.779924	0.0379625	0.533	0.650054	0.0949234	0.794	0.818996	0.778935
_____ASV10642	0.208791	0.0615559	0.24	0.166132	0.2	0.1	0.238095	0.11761	0.15	0.0819178	0.39166	0.0138841	0.772	0.400519	0.0189309	0.821	0.904209	0.128215	0.538	0.788556	0.731978
_____ASV10672	0.307692	0.0578244	0.4	0.129099	0.12	0.0663325	0.333333	0.143649	0.4	0.11239	0.214049	0.0071624	0.899	1.98427	0.0885284	0.098	0.839693	0.112389	0.611	0.808342	0.744976
_____ASV10675	0.274725	0.0564863	0.2	0.0816497	0.28	0.108321	0.428571	0.147542	0.2	0.11698	0.103996	0.00365557	0.968	0.437383	0.0204994	0.812	1.02368	0.143934	0.419	0.818968	0.700223
_____ASV10687	0.945055	0.119382	0.84	0.205589	0.96	0.267582	0.857143	0.231822	1.15	0.254176	1.30647	0.0466667	0.28	0.679558	0.0323648	0.609	0.529144	0.0756034	0.896	0.637033	0.798252
_____ASV107	38.6264	0.956393	35.92	1.63189	37.96	1.71316	39	2.03657	42.45	2.23663	1.04001	0.0365197	0.392	0.226258	0.0105934	0.942	0.867417	0.121837	0.596	0.687777	0.741813
_____ASV1070	5.65934	0.314571	4.6	0.489898	6.72	0.681958	5.2381	0.511323	6.1	0.750088	0.275305	0.00789734	0.868	1.76052	0.0673357	0.13	2.1428	0.245871	0.018	0.803587	0.305424
_____ASV10711	0.472527	0.073862	0.48	0.130639	0.56	0.173973	0.380952	0.12866	0.45	0.153469	1.95722	0.0637194	0.13	1.62431	0.0705083	0.174	0.731642	0.0952777	0.716	0.515555	0.763742
_____ASV10720	0.417582	0.0842491	0.48	0.16452	0.2	0.0816497	0.47619	0.235221	0.55	0.184605	2.73252	0.0812752	0.043	3.56232	0.141275	0.009	0.617901	0.0735147	0.818	0.338374	0.784359
_____ASV1073	7.50549	0.775443	6.56	0.879545	9.04	1.12617	9.2381	2.77566	4.95	0.70515	0.240219	0.0084809	0.873	0.8182	0.0385152	0.52	0.831736	0.117457	0.605	0.804193	0.744084
_____ASV1075	5.79121	0.313909	5.56	0.70019	5.44	0.510163	5.42857	0.587859	6.9	0.687865	0.877378	0.0255012	0.486	1.24231	0.0481442	0.316	2.05122	0.238477	0.037	0.719342	0.397617
_____ASV1078	6.73626	0.40293	6.48	0.700286	7.48	0.840873	5.7619	0.703409	7.15	0.97946	2.29412	0.0543845	0.057	5.6369	0.178172	0.001	2.17667	0.206401	0.021	0.385244	0.327822
_____ASV1079	5.74725	0.296332	4.8	0.483046	5.4	0.553775	6.28571	0.727497	6.8	0.560075	0.823543	0.0278189	0.494	1.01193	0.0455766	0.384	0.941062	0.127155	0.499	0.722269	0.721165
_____ASV10798	0.340659	0.0719852	0.24	0.144684	0.44	0.153623	0.380952	0.145997	0.3	0.127733	0.921774	0.0242373	0.444	3.1813	0.111533	0.008	2.30024	0.241932	0.015	0.704178	0.287404
_____ASV10804	0.373626	0.0656485	0.4	0.11547	0.2	0.1	0.47619	0.163577	0.45	0.153469	2.59499	0.0874672	0.058	0.404201	0.0181654	0.81	0.716901	0.0966558	0.699	0.386944	0.760319
_____ASV10819	0.373626	0.0791412	0.16	0.1249	0.4	0.152753	0.571429	0.224366	0.4	0.11239	0.627433	0.0194274	0.595	1.46439	0.0604563	0.221	1.51244	0.18732	0.132	0.747903	0.555337
_____ASV10835	0.538462	0.0831429	0.36	0.113725	0.52	0.142829	0.666667	0.221825	0.65	0.195677	1.43907	0.0425118	0.24	1.01319	0.0399077	0.417	1.84862	0.218441	0.062	0.614585	0.465315
_____ASV1084	5.84615	0.318315	7	0.74162	5.8	0.550757	5.09524	0.477617	5.25	0.668364	1.5955	0.0553209	0.205	0.943305	0.0436096	0.462	0.580248	0.0804757	0.882	0.59064	0.796255
_____ASV1086	6.03297	0.327588	6.04	0.636344	6.12	0.569561	6.7619	0.869879	5.15	0.504062	0.556158	0.0188655	0.657	1.45395	0.0657592	0.199	0.829702	0.112577	0.589	0.763719	0.741377
_____ASV10869	0.450549	0.0769754	0.32	0.138082	0.28	0.108321	0.761905	0.181328	0.5	0.184961	1.97005	0.0586503	0.114	2.07317	0.0822936	0.09	1.29721	0.154477	0.234	0.494486	0.627641
_____ASV1087	5.43956	0.301485	6.16	0.561783	5.28	0.488262	5.28571	0.750057	4.9	0.640312	0.785762	0.0256939	0.534	1.50024	0.0654091	0.252	1.03223	0.135013	0.454	0.733332	0.708943
_____ASV10874	0.450549	0.0753725	0.56	0.153623	0.4	0.141421	0.428571	0.162882	0.4	0.152177	1.32325	0.044117	0.261	1.22701	0.0545444	0.308	0.842058	0.112296	0.625	0.627318	0.746759
_____ASV10894	0.373626	0.0674828	0.52	0.130639	0.36	0.151438	0.380952	0.145997	0.2	0.0917663	0.831748	0.028422	0.485	0.583125	0.0265683	0.673	0.997078	0.136286	0.453	0.718927	0.708501
_____ASV10906	0.549451	0.0737347	0.4	0.129099	0.72	0.147422	0.52381	0.177537	0.55	0.135239	0.255732	0.00745705	0.859	1.63138	0.0634274	0.194	2.04911	0.239005	0.036	0.802158	0.397617
_____ASV10913	0.362637	0.0707823	0.24	0.104563	0.44	0.130128	0.380952	0.12866	0.4	0.210263	0.936734	0.0314936	0.442	0.729756	0.0327131	0.56	1.04182	0.140106	0.389	0.703686	0.688822
_____ASV10919	0.494505	0.0787162	0.52	0.130639	0.72	0.187261	0.285714	0.101015	0.4	0.183533	0.992963	0.0329885	0.409	0.757396	0.0335499	0.546	1.10771	0.147202	0.348	0.693184	0.673301
_____ASV10930	0.450549	0.0815954	0.4	0.129099	0.32	0.111355	0.714286	0.25017	0.4	0.152177	0.376019	0.0137576	0.774	0.562125	0.0274224	0.698	0.634865	0.0929129	0.817	0.789308	0.783962
_____ASV10939	0.406593	0.0841216	0.28	0.168523	0.4	0.11547	0.714286	0.240464	0.25	0.12301	1.72674	0.0559041	0.16	0.577907	0.0249467	0.688	1.18091	0.15293	0.298	0.546983	0.656274
_____ASV10943	0.461538	0.0786139	0.68	0.197653	0.48	0.142829	0.333333	0.105409	0.3	0.146898	1.39129	0.0437851	0.254	0.798216	0.0334939	0.546	1.41333	0.177914	0.187	0.625332	0.598777
_____ASV10953	0.417582	0.0782375	0.44	0.142361	0.48	0.142829	0.619048	0.223353	0.1	0.0688247	1.855	0.0607643	0.15	0.55424	0.024207	0.709	1.06679	0.13978	0.372	0.536533	0.682093
_____ASV10957	0.340659	0.0753012	0.2	0.0816497	0.64	0.215097	0.333333	0.143649	0.15	0.0819178	1.23792	0.0408713	0.292	2.44187	0.107495	0.045	0.531943	0.0702509	0.899	0.644478	0.798718
_____ASV10967	0.714286	0.0979468	0.68	0.189033	0.72	0.178139	0.714286	0.219771	0.75	0.216126	1.68795	0.0473958	0.17	3.37728	0.126441	0.012	1.43904	0.161627	0.161	0.56071	0.580086
_____ASV1097	5.62637	0.281999	5.08	0.535164	6	0.678233	6	0.556349	5.45	0.393867	2.60471	0.0842167	0.037	0.806352	0.0347618	0.554	0.895545	0.115821	0.566	0.320426	0.737541
_____ASV10972	0.43956	0.0844559	0.6	0.129099	0.6	0.23094	0.285714	0.140456	0.2	0.11698	0.0236798	0.000709091	0.994	2.28903	0.091393	0.064	1.66306	0.199201	0.093	0.823567	0.513666
_____ASV10978	0.274725	0.0519837	0.28	0.0916515	0.4	0.11547	0.190476	0.0878052	0.2	0.11698	0.658429	0.0202325	0.604	3.16646	0.129734	0.018	0.999001	0.122791	0.457	0.749537	0.709816
_____ASV1098	6.58242	0.307841	6.76	0.507543	6.88	0.674092	5.80952	0.634782	6.8	0.655342	1.48053	0.0501881	0.225	0.564565	0.0255174	0.663	0.89992	0.122025	0.539	0.603492	0.732196
_____ASV110	43.1648	0.902752	44.84	1.74612	43.72	1.96088	42.0952	1.92218	41.5	1.47702	0.736196	0.0240717	0.575	0.762923	0.0332608	0.559	1.29083	0.168828	0.201	0.743524	0.606231
_____ASV1101	6.0989	0.341674	5.16	0.349667	6	0.687992	7.38095	0.887683	6.05	0.745072	0.360986	0.0109562	0.769	2.24395	0.0908076	0.081	1.48212	0.179934	0.155	0.787908	0.575383
_____ASV11061	0.362637	0.0672438	0.28	0.0916515	0.24	0.119443	0.380952	0.145997	0.6	0.183533	0.820544	0.0265001	0.494	0.953878	0.041075	0.436	1.30118	0.168091	0.223	0.722269	0.620468
_____ASV11064	0.505495	0.0771495	0.68	0.18	0.48	0.130639	0.285714	0.122336	0.55	0.169752	2.24749	0.0760111	0.101	1.47866	0.0666782	0.235	0.420573	0.0568958	0.939	0.473441	0.806568
_____ASV11065	0.472527	0.073862	0.4	0.129099	0.44	0.142361	0.52381	0.177537	0.55	0.153469	1.43674	0.0457337	0.226	0.719521	0.0305379	0.583	1.33817	0.170384	0.204	0.603582	0.607739
_____ASV11071	0.340659	0.0719852	0.28	0.108321	0.36	0.151438	0.380952	0.145997	0.35	0.181731	0.507805	0.0154266	0.67	1.57909	0.0639614	0.189	1.65942	0.201645	0.101	0.766936	0.521167
_____ASV1112	5.7033	0.266343	6.6	0.496655	6	0.574456	4.42857	0.46584	5.55	0.478347	0.306174	0.0117871	0.841	0.342877	0.0176001	0.848	0.386351	0.0594949	0.973	0.799988	0.81176
_____ASV11123	0.527473	0.0967616	0.32	0.095219	1.12	0.266583	0.285714	0.156492	0.3	0.127733	0.0647322	0.00221381	0.979	1.12014	0.051078	0.368	1.0038	0.137318	0.437	0.81976	0.704966
_____ASV11131	0.351648	0.0651356	0.68	0.170489	0.28	0.108321	0.047619	0.047619	0.35	0.109424	3.10813	0.0881592	0.04	3.72321	0.140807	0.005	0.87921	0.0997518	0.59	0.330374	0.741377
_____ASV1115	7.78022	0.422448	7.36	0.694934	8.48	0.938296	8.2381	0.982961	6.95	0.730807	4.84351	0.157999	0.004	0.489752	0.0213015	0.772	0.373019	0.0486727	0.981	0.112712	0.812661
_____ASV11184	0.461538	0.124337	0.32	0.138082	0.28	0.122746	0.761905	0.435916	0.55	0.245753	4.59676	0.139583	0.01	0.803967	0.0325505	0.508	0.899179	0.109216	0.572	0.182148	0.737889
_____ASV11191	0.428571	0.0783575	0.24	0.087178	0.6	0.163299	0.380952	0.161484	0.5	0.211511	0.767462	0.0264112	0.493	1.05238	0.0482885	0.383	0.80523	0.110844	0.623	0.722075	0.746759
_____ASV11203	0.494505	0.0817597	0.68	0.189033	0.44	0.142361	0.571429	0.147542	0.25	0.160181	0.737314	0.0255909	0.585	0.657125	0.0304102	0.693	0.882858	0.12257	0.557	0.746475	0.736608
_____ASV11220	0.549451	0.0887627	0.64	0.190438	0.6	0.182574	0.428571	0.147542	0.5	0.184961	0.920571	0.0340105	0.448	0.329967	0.0162541	0.862	0.510023	0.0753711	0.902	0.7048	0.799181
_____ASV11223	0.340659	0.0830137	0.24	0.104563	0.28	0.147422	0.380952	0.108588	0.5	0.28562	1.39427	0.0411782	0.253	0.852148	0.0335564	0.485	1.91556	0.226296	0.045	0.625129	0.426695
_____ASV11231	0.593407	0.0869761	0.68	0.160416	0.8	0.216025	0.47619	0.148309	0.35	0.131289	0.374279	0.011801	0.785	1.63717	0.0688265	0.168	1.37299	0.173162	0.187	0.790946	0.598777
_____ASV11242	0.626374	0.0865121	0.6	0.182574	0.8	0.182574	0.428571	0.147542	0.65	0.166623	0.47148	0.0157191	0.752	1.15022	0.0511308	0.342	1.08058	0.144105	0.386	0.784812	0.687037
_____ASV1127	6.56044	0.303504	6.6	0.602771	5.92	0.457967	7.2381	0.798525	6.6	0.56847	1.45627	0.0440304	0.252	0.277175	0.0111738	0.907	1.89544	0.229235	0.054	0.624614	0.445892
_____ASV1128	6.15385	0.336586	5.72	0.644257	7.08	0.637495	6.33333	0.704858	5.35	0.700658	1.15363	0.0324792	0.331	1.01023	0.0379227	0.415	2.33796	0.26329	0.012	0.664337	0.268822
_____ASV11291	0.307692	0.0638456	0.32	0.125433	0.4	0.152753	0.380952	0.12866	0.1	0.0688247	1.0466	0.032216	0.378	1.16874	0.0479674	0.361	1.55384	0.191319	0.139	0.683287	0.561071
_____ASV1131	7.42857	0.363185	5.96	0.521153	7.24	0.533167	8.19048	1.01798	8.7	0.747276	1.39799	0.0479223	0.243	1.1345	0.051853	0.347	0.648691	0.0889469	0.768	0.61585	0.774846
_____ASV11311	0.274725	0.0664207	0.2	0.1	0.28	0.122746	0.285714	0.156492	0.35	0.166623	1.02942	0.0328092	0.403	1.46727	0.0623522	0.226	1.18089	0.150547	0.313	0.6913	0.66283
_____ASV11315	0.527473	0.0846463	0.44	0.173973	0.56	0.142361	0.619048	0.200905	0.5	0.170139	2.5179	0.0887941	0.073	0.639412	0.0300654	0.627	0.32986	0.0465303	0.987	0.421056	0.813451
_____ASV11326	0.395604	0.0660764	0.68	0.160416	0.32	0.095219	0.238095	0.11761	0.3	0.127733	0.205154	0.00708942	0.879	0.460148	0.0212015	0.793	1.11319	0.153871	0.347	0.805629	0.673301
_____ASV11330	0.32967	0.0585852	0.24	0.104563	0.24	0.104563	0.619048	0.145997	0.25	0.0993399	0.198053	0.00696879	0.892	0.844474	0.0396187	0.521	0.857332	0.120666	0.595	0.806839	0.741502
_____ASV11338	0.318681	0.0622711	0.36	0.113725	0.4	0.141421	0.238095	0.0952381	0.25	0.14281	2.22521	0.0720416	0.089	0.413253	0.0178389	0.804	1.11124	0.143906	0.34	0.45411	0.672743
_____ASV11363	0.307692	0.0638456	0.32	0.111355	0.24	0.132665	0.285714	0.101015	0.4	0.168585	2.03151	0.0628781	0.119	0.585927	0.0241803	0.674	1.45734	0.180426	0.155	0.502365	0.575383
_____ASV11369	0.252747	0.0508617	0.24	0.104563	0.32	0.095219	0.190476	0.0878052	0.25	0.12301	0.36994	0.0138143	0.78	1.39857	0.0696337	0.245	0.219538	0.0327919	0.998	0.790318	0.815178
_____ASV11395	0.527473	0.0860767	0.36	0.0979796	0.44	0.183303	0.571429	0.176897	0.8	0.224781	0.436208	0.0154785	0.774	1.50131	0.0710306	0.205	0.519215	0.0736959	0.9	0.789308	0.798745
_____ASV11422	0.263736	0.0559853	0.32	0.138082	0.2	0.1	0.142857	0.0782461	0.4	0.11239	0.33597	0.0117605	0.841	0.944625	0.0440885	0.466	0.826361	0.115706	0.641	0.799988	0.749334
_____ASV11423	0.615385	0.13957	0.8	0.404145	0.56	0.25219	0.47619	0.163577	0.6	0.168585	1.02375	0.031223	0.42	0.420923	0.0171168	0.802	1.88415	0.229856	0.045	0.697167	0.426695
_____ASV11437	0.736264	0.0922321	0.6	0.152753	0.96	0.203961	0.52381	0.131277	0.85	0.232549	0.709211	0.0250182	0.549	1.27861	0.060139	0.284	0.566775	0.0799746	0.874	0.737118	0.794693
_____ASV11440	0.56044	0.112913	0.64	0.16207	0.24	0.087178	0.809524	0.369163	0.6	0.244949	0.20668	0.00689662	0.95	0.899578	0.0400234	0.47	1.2239	0.163359	0.235	0.816693	0.628391
_____ASV11477	0.32967	0.0626149	0.2	0.0816497	0.24	0.104563	0.428571	0.110657	0.5	0.19868	1.22154	0.0419437	0.304	1.51876	0.0695324	0.187	0.552521	0.0758872	0.894	0.652606	0.797812
_____ASV11490	0.208791	0.0552859	0.16	0.0945163	0.28	0.122746	0.285714	0.122336	0.1	0.1	0.975542	0.0312786	0.425	0.425997	0.0182116	0.805	1.49464	0.191689	0.137	0.698122	0.559393
_____ASV11492	0.241758	0.052625	0.08	0.0553775	0.28	0.0916515	0.380952	0.161484	0.25	0.0993399	1.27472	0.0424104	0.265	0.119603	0.00530568	0.978	1.23897	0.164884	0.261	0.629564	0.64414
_____ASV11496	0.494505	0.0722457	0.4	0.141421	0.64	0.151438	0.285714	0.101015	0.65	0.166623	0.651929	0.0218613	0.616	0.820687	0.0366937	0.543	1.10208	0.147825	0.346	0.752591	0.673301
_____ASV11497	0.384615	0.0712169	0.32	0.095219	0.24	0.104563	0.333333	0.125988	0.7	0.23056	1.3695	0.0497883	0.273	0.544181	0.0263783	0.726	0.436188	0.0634305	0.951	0.634886	0.808169
_____ASV11499	0.714286	0.0928266	0.48	0.16452	0.92	0.215407	0.47619	0.111677	1	0.205196	1.28563	0.0439918	0.301	1.09464	0.0499417	0.386	0.70315	0.0962414	0.732	0.65055	0.767071
_____ASV11504	0.494505	0.0846938	0.52	0.16452	0.36	0.113725	0.52381	0.190476	0.6	0.222427	2.06642	0.064321	0.089	0.503368	0.020891	0.748	1.43061	0.178121	0.174	0.45411	0.588198
_____ASV11506	0.362637	0.083449	0.4	0.173205	0.28	0.108321	0.238095	0.0952381	0.55	0.26631	2.52243	0.0812924	0.071	0.527898	0.022684	0.711	1.03405	0.1333	0.402	0.417062	0.696019
_____ASV11518	0.43956	0.0768882	0.68	0.170489	0.36	0.172047	0.333333	0.125988	0.35	0.109424	0.294288	0.00914733	0.817	2.3621	0.0978944	0.054	1.2654	0.157329	0.24	0.796167	0.63286
_____ASV11522	0.351648	0.0612719	0.32	0.111355	0.48	0.142829	0.0952381	0.0656383	0.5	0.135724	0.355127	0.0124008	0.803	0.915759	0.0426368	0.489	0.84867	0.11854	0.615	0.794454	0.745807
_____ASV11536	0.395604	0.0714051	0.44	0.116619	0.32	0.138082	0.428571	0.176897	0.4	0.152177	1.0004	0.0340317	0.389	1.36372	0.0618544	0.245	0.727724	0.0990227	0.734	0.68637	0.767484
_____ASV11537	0.318681	0.0622711	0.32	0.125433	0.44	0.116619	0.238095	0.152827	0.25	0.0993399	2.47375	0.0734286	0.071	1.6865	0.0667475	0.158	1.32501	0.157322	0.207	0.417062	0.609574
_____ASV11554	0.384615	0.0712169	0.28	0.122746	0.32	0.111355	0.47619	0.190476	0.5	0.153897	0.136295	0.00515789	0.953	0.540174	0.0272562	0.728	0.47534	0.0719543	0.949	0.81724	0.808169
_____ASV11570	0.571429	0.0939473	0.48	0.154056	0.68	0.213854	0.333333	0.125988	0.8	0.236198	0.706891	0.0246965	0.58	0.838569	0.0390626	0.526	0.78286	0.109403	0.669	0.745616	0.756081
_____ASV1158	5.7033	0.306819	5.28	0.659596	5.24	0.504249	6.47619	0.738786	6	0.523148	0.708713	0.0267263	0.542	0.13263	0.0066688	0.977	0.491318	0.0741123	0.93	0.735559	0.804569
_____ASV11581	0.395604	0.0714051	0.28	0.108321	0.32	0.111355	0.571429	0.18988	0.45	0.169752	0.995841	0.0324769	0.41	0.930455	0.0404594	0.447	1.18998	0.155233	0.299	0.693702	0.657013
_____ASV11582	0.285714	0.0649706	0.32	0.170489	0.28	0.108321	0.285714	0.122336	0.25	0.0993399	1.18814	0.0357122	0.309	1.5122	0.0606033	0.202	1.5997	0.192331	0.109	0.654534	0.529124
_____ASV11587	0.384615	0.0677012	0.36	0.0979796	0.4	0.11547	0.333333	0.125988	0.45	0.2112	0.744799	0.0283868	0.506	0.316511	0.0160844	0.872	0.351	0.0535112	0.987	0.726354	0.813451
_____ASV11588	0.373626	0.0727085	0.24	0.104563	0.72	0.187261	0.333333	0.125988	0.15	0.109424	0.0832036	0.00263924	0.978	1.14344	0.0483603	0.345	1.56279	0.198289	0.106	0.81976	0.52822
_____ASV11597	0.351648	0.0651356	0.4	0.129099	0.44	0.153623	0.238095	0.0952381	0.3	0.127733	0.257007	0.00878153	0.866	0.639313	0.0291258	0.663	1.12267	0.153439	0.333	0.803042	0.669523
_____ASV11608	0.714286	0.105161	0.44	0.130128	1.12	0.284722	0.571429	0.147542	0.7	0.206474	3.37731	0.0935218	0.016	1.45783	0.0538253	0.225	1.78119	0.197294	0.065	0.225213	0.472757
_____ASV11615	0.417582	0.0717238	0.48	0.16452	0.36	0.0979796	0.52381	0.163577	0.3	0.146898	0.759619	0.0244331	0.5	1.52849	0.0655519	0.197	1.15637	0.148778	0.325	0.724239	0.667095
_____ASV1163	6.38462	0.419829	4.24	0.504249	6.24	0.63582	8.57143	1.19238	6.95	0.776209	2.10949	0.0692166	0.109	1.45998	0.0638732	0.23	0.688461	0.0903591	0.765	0.486886	0.773978
_____ASV11634	0.417582	0.0700008	0.32	0.095219	0.64	0.181475	0.333333	0.125988	0.35	0.131289	0.333311	0.011768	0.813	2.28058	0.107359	0.068	0.320674	0.0452875	0.989	0.796167	0.813517
_____ASV11647	0.307692	0.0619037	0.4	0.152753	0.32	0.111355	0.0952381	0.0656383	0.4	0.133771	7.19957	0.179591	0.002	2.7623	0.0918727	0.035	1.38486	0.138179	0.188	0.0770732	0.598777
_____ASV1165	6.03297	0.343952	5.04	0.491528	6.12	0.67656	5.52381	0.735556	7.7	0.788403	1.27842	0.0480611	0.32	0.161381	0.0080893	0.946	0.359909	0.0541219	0.977	0.660567	0.811978
_____ASV11651	0.417582	0.0782375	0.6	0.173205	0.32	0.125433	0.380952	0.17561	0.35	0.15	1.32697	0.0490807	0.277	0.0935937	0.00461569	0.992	0.479492	0.0709403	0.929	0.635957	0.804549
_____ASV11652	0.252747	0.0532082	0.16	0.0748331	0.36	0.127541	0.142857	0.0782461	0.35	0.131289	2.5992	0.0781354	0.051	2.41033	0.0966103	0.057	0.946417	0.113802	0.507	0.365453	0.722894
_____ASV11661	0.21978	0.0601224	0.12	0.0879394	0.16	0.0945163	0.47619	0.177537	0.15	0.109424	0.704955	0.0237272	0.576	2.52262	0.113208	0.052	0.493939	0.0664994	0.936	0.744047	0.805531
_____ASV11668	0.395604	0.0779454	0.44	0.164114	0.4	0.141421	0.47619	0.163577	0.25	0.160181	1.6691	0.0570353	0.171	0.152732	0.00695874	0.964	0.931245	0.127287	0.499	0.562276	0.721165
_____ASV11688	0.340659	0.080018	0.4	0.173205	0.36	0.172047	0.333333	0.159364	0.25	0.12301	1.82363	0.0568999	0.144	2.17134	0.090332	0.072	0.916084	0.114333	0.539	0.530646	0.732196
_____ASV11718	0.32967	0.0645354	0.36	0.14	0.36	0.127541	0.238095	0.11761	0.35	0.131289	0.200034	0.00716527	0.901	2.10397	0.100486	0.088	0.3113	0.0446034	0.989	0.809024	0.813517
_____ASV1172	6.23077	0.324452	5.56	0.58046	6.24	0.581034	7.2381	0.755629	6	0.695852	0.265857	0.00927316	0.881	1.29364	0.0601631	0.273	0.753038	0.105065	0.696	0.805885	0.759843
_____ASV1174	7.37363	0.32952	6.8	0.685565	7.2	0.739369	7.85714	0.566046	7.8	0.578564	0.246088	0.00850824	0.871	1.15473	0.0532316	0.325	0.86778	0.12001	0.589	0.804129	0.741377
_____ASV1175	5.50549	0.35338	6.2	0.748331	5.44	0.67843	5.09524	0.555941	5.15	0.831217	0.877288	0.0297551	0.451	1.63233	0.0738187	0.184	0.690812	0.0937213	0.746	0.705723	0.769614
_____ASV1177	6.26374	0.264199	5.68	0.475114	6.32	0.552932	7.28571	0.586121	5.85	0.442927	0.331931	0.0127965	0.811	0.371872	0.019115	0.831	0.361199	0.0556993	0.972	0.79596	0.811552
_____ASV11774	0.384615	0.0777731	0.28	0.135647	0.2	0.0816497	0.619048	0.23377	0.5	0.153897	0.605077	0.0199113	0.631	0.936342	0.041083	0.448	1.2171	0.160205	0.292	0.757945	0.654827
_____ASV11780	0.307692	0.0556728	0.16	0.0945163	0.28	0.108321	0.428571	0.13041	0.4	0.11239	1.21229	0.0346797	0.306	0.0825735	0.00314954	0.989	2.49193	0.285144	0.014	0.652606	0.282477
_____ASV11794	0.285714	0.0590642	0.28	0.108321	0.28	0.0916515	0.190476	0.0878052	0.4	0.183533	1.7151	0.051396	0.171	1.37221	0.0548274	0.252	1.53973	0.184563	0.108	0.562276	0.528246
_____ASV11823	0.351648	0.0612719	0.4	0.129099	0.4	0.11547	0.428571	0.147542	0.15	0.0819178	1.2452	0.041039	0.306	2.29328	0.100775	0.07	0.593078	0.078186	0.864	0.652606	0.793433
_____ASV11856	0.274725	0.0519837	0.44	0.116619	0.24	0.104563	0.190476	0.0878052	0.2	0.0917663	0.460797	0.0158667	0.711	0.962911	0.044208	0.433	0.90762	0.125009	0.532	0.775909	0.730584
_____ASV11858	0.395604	0.0678991	0.4	0.141421	0.44	0.130128	0.333333	0.159364	0.4	0.11239	0.667091	0.022238	0.606	1.75242	0.0778909	0.132	0.831879	0.110925	0.589	0.750031	0.741377
_____ASV11861	0.384615	0.0712169	0.32	0.111355	0.64	0.16207	0.333333	0.159364	0.2	0.11698	1.25591	0.0439987	0.305	1.63502	0.0763734	0.162	0.36042	0.0505067	0.971	0.652606	0.811494
_____ASV11871	0.373626	0.0821689	0.44	0.183303	0.2	0.1	0.47619	0.148309	0.4	0.222427	0.0507571	0.00182229	0.988	0.356928	0.017086	0.854	0.915049	0.131409	0.534	0.821912	0.730894
_____ASV11885	0.813187	0.157756	0.64	0.14	0.84	0.18868	0.47619	0.131277	1.35	0.637739	2.10182	0.0632251	0.085	1.22018	0.0489391	0.31	1.462	0.175915	0.157	0.445997	0.577889
_____ASV11899	0.296703	0.117456	0.04	0.04	0.64	0.3995	0.380952	0.145997	0.1	0.0688247	0.449571	0.0158278	0.74	0.368599	0.0173027	0.858	0.949051	0.133651	0.494	0.782972	0.719862
_____ASV11905	0.351648	0.0632332	0.12	0.0663325	0.68	0.138082	0.238095	0.11761	0.35	0.15	1.47288	0.043744	0.197	1.07733	0.0426617	0.382	1.77359	0.210701	0.07	0.582021	0.478609
_____ASV11906	0.637363	0.0904695	0.76	0.210396	0.56	0.173973	0.761905	0.181328	0.45	0.135239	1.54452	0.051682	0.141	0.716821	0.0319813	0.741	0.929513	0.124412	0.461	0.528292	0.711854
_____ASV11911	0.21978	0.0463627	0.2	0.0816497	0.24	0.087178	0.285714	0.122336	0.15	0.0819178	3.93969	0.124641	0.01	0.387014	0.0163254	0.818	0.871498	0.110287	0.585	0.182148	0.740489
_____ASV11928	0.241758	0.0548962	0.24	0.104563	0.28	0.108321	0.285714	0.122336	0.15	0.109424	0.547185	0.0199265	0.656	0.783917	0.0380632	0.538	0.550269	0.0801552	0.868	0.763267	0.793813
_____ASV11933	0.736264	0.110317	0.52	0.142829	0.72	0.195959	1	0.239046	0.75	0.315186	0.346177	0.0118539	0.801	0.8191	0.0373973	0.54	1.02464	0.140345	0.451	0.79389	0.708286
_____ASV1194	7.02198	0.336968	6.56	0.465761	6.48	0.643221	7.85714	0.763094	7.4	0.853476	0.29962	0.00995102	0.854	0.22343	0.00989408	0.936	1.46133	0.194135	0.138	0.801233	0.559777
_____ASV11978	0.21978	0.0513605	0.24	0.104563	0.28	0.108321	0.047619	0.047619	0.3	0.127733	0.91302	0.0329235	0.427	0.221259	0.0106381	0.932	0.71421	0.103018	0.75	0.698499	0.770098
_____ASV11986	0.417582	0.0842491	0.2	0.0816497	0.64	0.151438	0.52381	0.224871	0.3	0.206474	1.35267	0.0368012	0.272	2.51342	0.0911746	0.049	2.09641	0.228142	0.026	0.634233	0.350847
_____ASV11997	0.252747	0.0576152	0.12	0.0663325	0.24	0.104563	0.428571	0.162882	0.25	0.12301	0.649248	0.0205917	0.593	0.971269	0.0410734	0.407	1.47965	0.187716	0.129	0.7479	0.552912
_____ASV1200	4.95604	0.322124	5.12	0.719537	5.52	0.535786	4.38095	0.637989	4.65	0.685469	1.57503	0.0504675	0.214	0.264123	0.0112841	0.915	1.40373	0.179915	0.168	0.597285	0.586812
_____ASV12011	0.472527	0.0650738	0.24	0.087178	0.44	0.101325	0.666667	0.186871	0.6	0.133771	1.11354	0.0411196	0.363	0.972626	0.0478881	0.44	0.250874	0.037056	0.995	0.677917	0.814522
_____ASV12014	0.241758	0.052625	0.32	0.111355	0.32	0.111355	0.047619	0.047619	0.25	0.12301	0.771232	0.022864	0.524	2.3878	0.0943855	0.062	1.5274	0.181126	0.133	0.731392	0.555761
_____ASV1202	5.52747	0.303154	4.96	0.517945	5.52	0.638018	5.71429	0.665986	6.05	0.621861	2.84329	0.0883792	0.049	0.790933	0.0327799	0.533	1.15173	0.143199	0.315	0.357617	0.663089
_____ASV12025	0.351648	0.0687826	0.52	0.183666	0.28	0.108321	0.285714	0.101015	0.3	0.127733	1.36885	0.0484512	0.251	0.803277	0.0379099	0.523	0.536404	0.0759451	0.887	0.623579	0.796454
_____ASV1203	6.56044	0.372173	6.92	0.776574	6.92	0.745922	5.42857	0.674613	6.85	0.747892	0.524908	0.0172028	0.653	1.23548	0.0539874	0.327	1.1685	0.153181	0.312	0.762617	0.662415
_____ASV12057	0.384615	0.0745671	0.4	0.141421	0.28	0.108321	0.761905	0.217176	0.1	0.0688247	0.796904	0.0253318	0.519	0.914533	0.0387613	0.454	1.44391	0.183595	0.167	0.729576	0.58632
_____ASV12068	0.263736	0.0559853	0.16	0.0748331	0.28	0.0916515	0.285714	0.122336	0.35	0.166623	0.956621	0.0335689	0.392	0.952948	0.0445867	0.44	0.650831	0.0913536	0.789	0.687777	0.778658
_____ASV12113	0.285714	0.0569594	0.2	0.11547	0.28	0.108321	0.333333	0.125988	0.35	0.109424	3.82285	0.107358	0.013	0.386695	0.0144796	0.837	1.90079	0.213522	0.043	0.206222	0.420918
_____ASV12122	0.384615	0.0639926	0.52	0.117189	0.32	0.111355	0.380952	0.145997	0.3	0.146898	0.480275	0.0169307	0.687	0.38903	0.0182854	0.817	0.925391	0.130487	0.523	0.77062	0.728341
_____ASV1214	6.40659	0.367806	6.96	0.672012	6.32	0.769675	5.14286	0.648389	7.15	0.815233	0.350009	0.0118459	0.783	2.40185	0.108386	0.049	0.581946	0.0787826	0.852	0.790946	0.792125
_____ASV12140	0.230769	0.0520095	0.2	0.1	0.28	0.108321	0.238095	0.11761	0.2	0.0917663	0.377727	0.0127305	0.774	1.58138	0.0710627	0.178	0.87953	0.118571	0.544	0.789308	0.733479
_____ASV12144	0.318681	0.0678991	0.36	0.16207	0.32	0.138082	0.238095	0.0952381	0.35	0.131289	1.23207	0.0385777	0.319	1.975	0.0824533	0.111	1.10131	0.137934	0.365	0.659138	0.679408
_____ASV12150	0.307692	0.0657303	0.32	0.125433	0.4	0.173205	0.142857	0.0782461	0.35	0.109424	0.137165	0.00470899	0.965	1.33458	0.0610901	0.272	0.886232	0.121701	0.573	0.818509	0.738414
_____ASV1216	4.81319	0.316773	4.52	0.486895	4.64	0.745833	4.95238	0.615189	5.25	0.687769	0.150979	0.0052629	0.94	0.932705	0.0433503	0.421	0.906531	0.126401	0.55	0.815015	0.734954
_____ASV12160	0.450549	0.0703449	0.6	0.129099	0.48	0.154056	0.190476	0.111677	0.5	0.153897	0.636323	0.023264	0.613	0.820026	0.0399735	0.574	0.488983	0.0715089	0.93	0.751621	0.804569
_____ASV12171	0.351648	0.0612719	0.2	0.1	0.24	0.087178	0.619048	0.17561	0.4	0.11239	0.171066	0.00580659	0.919	0.396105	0.017927	0.817	1.2737	0.172936	0.263	0.811048	0.644678
_____ASV12177	0.32967	0.0699816	0.44	0.130128	0.32	0.138082	0.333333	0.173663	0.2	0.11698	1.53812	0.0505676	0.194	0.633637	0.0277755	0.628	1.09185	0.143584	0.391	0.581176	0.689892
_____ASV12182	0.43956	0.0719666	0.6	0.163299	0.28	0.108321	0.333333	0.125988	0.55	0.169752	2.61067	0.0780951	0.05	0.837853	0.0334179	0.525	1.50872	0.180527	0.138	0.360875	0.559777
_____ASV12191	0.659341	0.103916	0.72	0.158325	1.04	0.297097	0.285714	0.101015	0.5	0.153897	0.426612	0.0160365	0.756	0.138141	0.0069237	0.971	0.581269	0.0874005	0.843	0.785541	0.790647
_____ASV12195	0.472527	0.075497	0.24	0.104563	0.52	0.154056	0.619048	0.161484	0.55	0.184605	1.18115	0.0415138	0.321	0.396763	0.0185933	0.82	0.768801	0.108084	0.701	0.660788	0.760876
_____ASV12228	0.296703	0.0615123	0.16	0.0945163	0.28	0.0916515	0.47619	0.163577	0.3	0.146898	2.46744	0.0808897	0.058	1.4244	0.0622609	0.232	0.617626	0.08099	0.852	0.386944	0.792125
_____ASV12238	0.362637	0.0595393	0.4	0.11547	0.44	0.130128	0.380952	0.12866	0.2	0.0917663	1.24786	0.0399654	0.304	0.376918	0.0160955	0.831	1.45161	0.185963	0.135	0.652606	0.557986
_____ASV12240	0.274725	0.0606556	0.12	0.0879394	0.32	0.138082	0.380952	0.12866	0.3	0.127733	0.642869	0.020599	0.577	1.32031	0.0564075	0.259	1.28471	0.16466	0.241	0.744633	0.633133
_____ASV12244	0.263736	0.0621848	0.32	0.138082	0.16	0.0945163	0.285714	0.140456	0.3	0.127733	0.70422	0.0248196	0.563	0.511164	0.0240206	0.74	0.830286	0.117051	0.61	0.740462	0.744976
_____ASV1228	5.65934	0.323375	5.96	0.644153	4.48	0.614058	5.19048	0.460946	7.25	0.725023	0.909738	0.0298517	0.437	2.41178	0.105518	0.059	0.670786	0.0880434	0.795	0.702139	0.778935
_____ASV12306	0.340659	0.0753012	0.44	0.208806	0.24	0.104563	0.428571	0.147542	0.25	0.0993399	0.345448	0.0121443	0.82	0.557855	0.0261487	0.704	0.922321	0.129698	0.528	0.796708	0.72921
_____ASV12310	0.252747	0.0554555	0.12	0.0663325	0.2	0.1	0.333333	0.159364	0.4	0.11239	2.41421	0.0790456	0.07	1.02505	0.0447495	0.386	0.773582	0.101314	0.686	0.415585	0.759096
_____ASV12319	0.340659	0.0648465	0.2	0.0816497	0.6	0.173205	0.285714	0.122336	0.25	0.0993399	0.52948	0.0183924	0.65	0.676313	0.0313239	0.613	0.922506	0.12818	0.523	0.762201	0.728341
_____ASV12321	0.318681	0.0602784	0.16	0.0748331	0.32	0.125433	0.380952	0.12866	0.45	0.153469	1.19455	0.0428854	0.351	0.0973671	0.00466073	0.986	0.715883	0.102803	0.714	0.67372	0.763145
_____ASV12334	0.263736	0.0559853	0.28	0.135647	0.16	0.0748331	0.333333	0.125988	0.3	0.105131	2.02228	0.0650854	0.111	0.170206	0.0073039	0.959	1.28883	0.16592	0.246	0.488685	0.635241
_____ASV1234	4.97802	0.231773	4.4	0.408248	4.6	0.443471	5.2381	0.441344	5.9	0.537538	1.37542	0.0474318	0.242	0.53451	0.024577	0.72	0.810777	0.11184	0.645	0.61585	0.751345
_____ASV12347	0.296703	0.0653618	0.52	0.174356	0.08	0.0553775	0.333333	0.125988	0.25	0.12301	0.361115	0.0119546	0.822	1.0913	0.0481695	0.405	1.18108	0.156397	0.286	0.796927	0.651319
_____ASV12357	0.43956	0.0648259	0.36	0.113725	0.52	0.142829	0.571429	0.147542	0.3	0.105131	3.19476	0.10423	0.029	0.572037	0.0248837	0.673	0.756761	0.0987578	0.701	0.293936	0.760876
_____ASV12362	0.230769	0.0520095	0.32	0.111355	0.28	0.108321	0.238095	0.11761	0.05	0.05	2.58043	0.0735414	0.045	0.93299	0.0354532	0.437	1.89925	0.216513	0.047	0.345055	0.431052
_____ASV12375	0.263736	0.0621848	0.32	0.138082	0.2	0.1	0.0952381	0.0952381	0.45	0.153469	0.946131	0.0312261	0.409	1.46439	0.0644407	0.236	0.933527	0.12324	0.488	0.693184	0.719246
_____ASV12404	0.252747	0.0617083	0.16	0.0945163	0.28	0.0916515	0.285714	0.156492	0.3	0.163836	1.2484	0.0412715	0.304	0.650776	0.0286857	0.621	1.11644	0.147635	0.348	0.652606	0.673301
_____ASV12406	0.230769	0.0496063	0.2	0.0816497	0.2	0.1	0.380952	0.12866	0.15	0.0819178	1.40643	0.0464411	0.209	0.571658	0.0251687	0.684	1.1122	0.146902	0.36	0.593159	0.676999
_____ASV12426	0.241758	0.0570771	0.16	0.0748331	0.28	0.108321	0.428571	0.176897	0.1	0.0688247	0.329081	0.011101	0.834	2.19972	0.0989384	0.07	0.678899	0.091606	0.769	0.798663	0.774966
_____ASV12427	0.340659	0.0609645	0.32	0.095219	0.56	0.153623	0.285714	0.122336	0.15	0.0819178	1.36406	0.0477949	0.294	0.454601	0.0212382	0.762	0.72574	0.101716	0.708	0.645944	0.762447
_____ASV12432	0.461538	0.0831429	0.68	0.18	0.32	0.111355	0.52381	0.224871	0.3	0.127733	1.46993	0.0501647	0.239	1.487	0.067663	0.182	0.545684	0.0744911	0.887	0.613911	0.796454
_____ASV12473	0.263736	0.0537601	0.48	0.130639	0.16	0.0748331	0.190476	0.0878052	0.2	0.11698	2.1059	0.0737034	0.098	0.885907	0.0413405	0.471	0.404727	0.0566592	0.958	0.46861	0.809848
_____ASV1250	5.71429	0.277916	5.16	0.540617	5.32	0.485524	5.42857	0.571429	7.2	0.564754	1.02978	0.0376888	0.378	0.908198	0.0443187	0.489	0.353966	0.0518191	0.976	0.683287	0.811978
_____ASV12504	0.351648	0.0687826	0.32	0.138082	0.44	0.130128	0.428571	0.13041	0.2	0.155597	2.95648	0.0738858	0.04	4.02434	0.134097	0.005	2.0063	0.200559	0.039	0.330374	0.407304
_____ASV12508	0.285714	0.0569594	0.4	0.141421	0.4	0.11547	0.238095	0.0952381	0.05	0.05	1.99616	0.056119	0.123	3.83722	0.143837	0.01	1.19775	0.134692	0.291	0.506694	0.654068
_____ASV12510	0.296703	0.0529808	0.2	0.0816497	0.24	0.104563	0.285714	0.101015	0.5	0.135724	0.64027	0.0207601	0.59	1.50503	0.0650651	0.211	1.13195	0.146809	0.336	0.747198	0.671277
_____ASV12511	0.21978	0.0536852	0.12	0.0663325	0.28	0.135647	0.142857	0.0782461	0.35	0.131289	1.41445	0.0474318	0.257	1.7176	0.0767969	0.137	0.612355	0.0821384	0.836	0.62685	0.788671
_____ASV1253	6.18681	0.272873	5.12	0.487579	6.32	0.579425	6.95238	0.562631	6.55	0.483817	1.03138	0.0343671	0.367	0.478568	0.0212621	0.738	1.16864	0.155763	0.334	0.679882	0.669717
_____ASV12544	0.307692	0.0675623	0.36	0.16207	0.24	0.104563	0.428571	0.147542	0.2	0.11698	0.943885	0.0340177	0.449	0.226686	0.010893	0.947	0.708522	0.102141	0.76	0.7048	0.772821
_____ASV12568	0.318681	0.0660764	0.48	0.16452	0.4	0.129099	0.190476	0.111677	0.15	0.0819178	2.07585	0.0695145	0.115	0.586613	0.0261921	0.667	0.834358	0.111762	0.621	0.496382	0.746248
_____ASV12569	0.21978	0.0489254	0.2	0.1	0.12	0.0663325	0.190476	0.111677	0.4	0.11239	0.601465	0.0193063	0.623	3.37038	0.144247	0.016	0.597968	0.0767761	0.861	0.755235	0.79338
_____ASV12575	0.230769	0.0543064	0.2	0.0816497	0.36	0.151438	0.142857	0.0782461	0.2	0.0917663	1.18101	0.0418269	0.341	0.485303	0.0229168	0.756	0.685239	0.0970741	0.76	0.66944	0.772821
_____ASV12584	0.395604	0.0763629	0.28	0.108321	0.32	0.111355	0.380952	0.161484	0.65	0.232549	2.08733	0.0619784	0.124	1.74186	0.0689607	0.14	1.40046	0.166333	0.194	0.507744	0.603783
_____ASV1261	5.49451	0.278393	6.04	0.410203	5.84	0.555818	4.95238	0.575186	4.95	0.701408	0.508656	0.0195785	0.669	0.164249	0.00842941	0.954	0.396503	0.0610467	0.969	0.766936	0.810919
_____ASV12616	0.263736	0.0559853	0.16	0.0945163	0.32	0.111355	0.380952	0.145997	0.2	0.0917663	1.10213	0.0387433	0.373	0.652895	0.0306018	0.642	0.701907	0.098697	0.744	0.681647	0.768995
_____ASV12633	0.362637	0.0707823	0.2	0.1	0.52	0.154056	0.428571	0.176897	0.3	0.127733	1.481	0.0507299	0.24	0.680833	0.0310948	0.613	0.784614	0.107504	0.664	0.614585	0.754455
_____ASV12646	0.373626	0.0710094	0.4	0.11547	0.48	0.130639	0.380952	0.17561	0.2	0.155597	1.19017	0.0378469	0.311	1.05272	0.0446348	0.395	1.29659	0.164925	0.228	0.655068	0.624422
_____ASV12658	0.340659	0.0719852	0.24	0.104563	0.36	0.14	0.238095	0.13636	0.55	0.198348	1.18595	0.0396197	0.333	1.61525	0.0719487	0.167	0.731759	0.0977852	0.721	0.665234	0.764566
_____ASV12666	0.241758	0.0570771	0.28	0.135647	0.12	0.0663325	0.238095	0.11761	0.35	0.131289	0.73401	0.0225745	0.54	1.83212	0.0751294	0.131	1.41786	0.174426	0.166	0.735533	0.585025
_____ASV1269	5.53846	0.282284	5.68	0.567803	5.08	0.468757	5	0.507093	6.5	0.705244	0.405923	0.0128613	0.723	1.70712	0.072118	0.164	1.30323	0.165166	0.229	0.779089	0.625659
_____ASV12697	0.340659	0.0589277	0.64	0.151438	0.24	0.087178	0.190476	0.0878052	0.25	0.0993399	0.985491	0.0340177	0.425	0.930263	0.0428151	0.455	0.769363	0.106229	0.666	0.698122	0.755049
_____ASV12708	0.43956	0.117159	0.64	0.373631	0.36	0.14	0.333333	0.143649	0.4	0.133771	1.23042	0.0365694	0.287	1.97324	0.0781956	0.101	1.52952	0.181836	0.153	0.639849	0.573993
_____ASV12714	0.307692	0.0619037	0.2	0.1	0.48	0.154056	0.238095	0.0952381	0.3	0.127733	3.76518	0.110109	0.014	0.790919	0.0308396	0.554	1.42712	0.16694	0.164	0.213717	0.582824
_____ASV1277	5.63736	0.292985	5.64	0.431586	6.24	0.686246	5.04762	0.603467	5.5	0.604805	0.402866	0.0137956	0.866	0.803924	0.0367057	0.585	1.01527	0.139066	0.41	0.803042	0.698485
_____ASV12775	0.406593	0.0643897	0.4	0.129099	0.48	0.117189	0.428571	0.147542	0.3	0.127733	1.10192	0.0353326	0.362	0.637835	0.0272693	0.623	1.39198	0.178534	0.188	0.677917	0.598777
_____ASV1279	4.63736	0.352738	5.32	0.612971	4.72	0.696467	4.04762	0.455005	4.3	1.01851	0.578661	0.0222238	0.633	0.581025	0.0297528	0.686	0.254459	0.0390906	0.991	0.758828	0.813943
_____ASV12793	0.384615	0.0600554	0.56	0.142361	0.24	0.087178	0.380952	0.12866	0.35	0.109424	0.394054	0.0136911	0.755	0.5501	0.0254836	0.684	0.996925	0.138549	0.45	0.785318	0.70754
_____ASV1281	3.76923	0.24213	4.32	0.453578	3.64	0.465045	3.66667	0.586894	3.35	0.43088	0.604746	0.0161491	0.617	4.37301	0.155702	0.004	1.83638	0.196154	0.06	0.752831	0.461037
_____ASV12831	0.285714	0.0501176	0.52	0.10198	0.2	0.0816497	0.238095	0.0952381	0.15	0.109424	1.17685	0.0445548	0.317	0.0869979	0.00439159	0.988	0.363493	0.0550467	0.978	0.65727	0.812309
_____ASV12866	0.318681	0.0642019	0.44	0.130128	0.36	0.127541	0.190476	0.0878052	0.25	0.160181	0.574167	0.0210856	0.637	0.409882	0.0200699	0.817	0.610732	0.0897137	0.816	0.760564	0.783662
_____ASV12895	0.208791	0.0506767	0.28	0.108321	0.2	0.0816497	0.0952381	0.0656383	0.25	0.14281	3.09746	0.0958565	0.034	0.400651	0.0165318	0.819	1.2538	0.155204	0.264	0.310973	0.644678
_____ASV129	37.033	1.26871	36.76	2.22207	39.48	2.41255	34.7143	2.44282	36.75	3.22643	0.703091	0.0251834	0.56	0.932579	0.0445376	0.441	0.576419	0.0825848	0.856	0.739501	0.79267
_____ASV12910	0.340659	0.0609645	0.28	0.108321	0.52	0.142829	0.380952	0.12866	0.15	0.0819178	0.948271	0.0341093	0.417	1.07384	0.0515013	0.376	0.438553	0.063099	0.956	0.696351	0.809126
_____ASV1299	4.83516	0.297841	5.4	0.556776	4.44	0.591833	4.38095	0.591512	5.1	0.660542	1.03409	0.0210797	0.41	13.9085	0.378029	0.001	1.45267	0.11845	0.171	0.693702	0.587058
_____ASV13004	0.318681	0.0696741	0.36	0.16207	0.28	0.122746	0.380952	0.145997	0.25	0.12301	1.83514	0.0577091	0.146	0.343584	0.0144061	0.861	1.45997	0.183645	0.189	0.531742	0.598777
_____ASV13020	0.307692	0.0534347	0.32	0.095219	0.36	0.0979796	0.190476	0.0878052	0.35	0.15	0.671169	0.0216731	0.614	0.958556	0.0412711	0.449	1.33797	0.172821	0.211	0.751864	0.612355
_____ASV13042	0.307692	0.0675623	0.24	0.087178	0.2	0.0816497	0.571429	0.234738	0.25	0.0993399	0.175349	0.00643542	0.939	0.201991	0.00988429	0.944	0.784027	0.115097	0.642	0.815015	0.749617
_____ASV13047	0.263736	0.0659951	0.24	0.104563	0.48	0.192527	0.238095	0.0952381	0.05	0.05	0.221991	0.00748747	0.868	0.54644	0.0245743	0.722	1.25778	0.169693	0.259	0.803587	0.642519
_____ASV1306	3.61538	0.273703	4.32	0.601997	3.88	0.477214	3.57143	0.591895	2.45	0.4321	1.51385	0.0516725	0.223	1.39051	0.0632834	0.247	0.565616	0.0772251	0.878	0.602765	0.795404
_____ASV13071	0.340659	0.0702686	0.36	0.151438	0.36	0.14	0.238095	0.0952381	0.4	0.168585	1.77568	0.0591754	0.156	1.60936	0.0715102	0.176	0.604719	0.0806104	0.858	0.543724	0.79267
_____ASV13072	0.747253	0.101987	0.52	0.174356	0.92	0.237487	0.904762	0.217176	0.65	0.166623	1.85463	0.0609955	0.151	1.4411	0.0631935	0.233	0.740831	0.0974583	0.711	0.53678	0.763018
_____ASV13083	0.538462	0.0915311	0.48	0.183666	0.72	0.204287	0.428571	0.176897	0.5	0.153897	0.217087	0.00766667	0.884	1.7465	0.0822395	0.14	0.525812	0.0742787	0.907	0.806199	0.800455
_____ASV13093	0.340659	0.0648465	0.68	0.160416	0.28	0.108321	0.142857	0.0782461	0.2	0.11698	1.51555	0.0514084	0.237	1.59333	0.0720624	0.214	0.543488	0.0737418	0.87	0.613717	0.794059
_____ASV1310	6.3956	0.341968	6	0.51316	6.52	0.712086	6.42857	0.809384	6.7	0.750789	0.660915	0.0225165	0.571	0.587859	0.0267034	0.701	1.06028	0.144489	0.427	0.742064	0.702432
_____ASV13115	0.296703	0.0634662	0.44	0.153623	0.28	0.108321	0.190476	0.111677	0.25	0.12301	4.16175	0.121608	0.005	0.437301	0.0170375	0.798	1.45279	0.169805	0.176	0.126397	0.58985
_____ASV13121	0.296703	0.0506237	0.4	0.1	0.16	0.0748331	0.285714	0.122336	0.35	0.109424	0.290887	0.00869185	0.823	1.33542	0.0532038	0.275	1.93214	0.230933	0.044	0.796927	0.423715
_____ASV13123	0.362637	0.0707823	0.24	0.104563	0.56	0.153623	0.285714	0.122336	0.35	0.181731	0.668607	0.0242783	0.596	0.193397	0.00936343	0.951	0.736548	0.106981	0.718	0.747968	0.764226
_____ASV13128	0.32967	0.0626149	0.28	0.108321	0.32	0.125433	0.190476	0.0878052	0.55	0.169752	1.06172	0.0377958	0.371	0.588153	0.0279167	0.671	0.644567	0.0917831	0.769	0.681647	0.774966
_____ASV1316	5.87912	0.261878	6.2	0.496655	5.84	0.534416	5.38095	0.485387	6.05	0.595929	1.04676	0.0360016	0.385	2.48704	0.114051	0.039	0.261445	0.0359681	0.995	0.685606	0.814522
_____ASV13166	0.285714	0.0501176	0.24	0.087178	0.44	0.116619	0.190476	0.0878052	0.25	0.0993399	1.2545	0.0449019	0.293	0.267773	0.0127791	0.905	0.665138	0.095228	0.794	0.645545	0.778935
_____ASV13167	0.307692	0.0657303	0.36	0.113725	0.44	0.173973	0.142857	0.0782461	0.25	0.12301	0.297403	0.00991134	0.816	0.378206	0.0168056	0.813	1.38449	0.18456	0.19	0.796167	0.599512
_____ASV13169	0.318681	0.0714051	0.4	0.191485	0.36	0.14	0.285714	0.101015	0.2	0.0917663	1.54844	0.0483697	0.216	1.20382	0.0501392	0.28	1.2981	0.162199	0.224	0.598632	0.621386
_____ASV13185	0.351648	0.0612719	0.2	0.0816497	0.32	0.111355	0.428571	0.147542	0.5	0.153897	0.905873	0.0323075	0.455	0.12466	0.00592789	0.978	0.825099	0.117707	0.616	0.708432	0.746157
_____ASV1319	5.14286	0.341501	6.36	0.774338	5.12	0.666633	4	0.452506	4.85	0.68162	0.335696	0.0122737	0.84	0.558929	0.0272474	0.717	0.650819	0.0951807	0.79	0.799988	0.778764
_____ASV132	38.2088	0.946882	35.92	1.63495	39.32	1.97882	38.3333	2.0521	39.55	1.9351	0.952307	0.029787	0.389	0.731789	0.0305193	0.586	1.59396	0.199429	0.104	0.68637	0.527651
_____ASV1320	5.57143	0.318782	4.92	0.616225	6.36	0.694934	5.28571	0.512431	5.7	0.680944	2.49198	0.0671787	0.048	4.22746	0.151952	0.007	1.32488	0.142864	0.228	0.355336	0.624422
_____ASV13204	0.307692	0.0657303	0.36	0.127541	0.44	0.164114	0.190476	0.111677	0.2	0.0917663	0.990722	0.0286189	0.408	5.44177	0.209595	0.002	0.67616	0.0781287	0.769	0.692978	0.774966
_____ASV13215	0.230769	0.0520095	0.28	0.108321	0.12	0.0879394	0.190476	0.0878052	0.35	0.131289	1.02053	0.0348197	0.412	1.8944	0.0861808	0.122	0.523953	0.0715077	0.897	0.694734	0.798308
_____ASV13232	0.483516	0.0705164	0.48	0.130639	0.36	0.14	0.52381	0.131277	0.6	0.168585	0.897573	0.0290104	0.442	1.659	0.0714936	0.156	1.04088	0.134568	0.404	0.703686	0.696019
_____ASV13247	0.230769	0.0543064	0.2	0.1	0.32	0.125433	0.238095	0.11761	0.15	0.0819178	0.89748	0.030954	0.426	1.1812	0.0543193	0.312	0.713724	0.0984651	0.73	0.698311	0.766871
_____ASV1327	5.3956	0.288941	5.24	0.504249	5.72	0.70361	5.42857	0.615558	5.15	0.43088	1.18824	0.0371786	0.302	1.70975	0.0713279	0.148	1.20647	0.150995	0.319	0.650834	0.66537
_____ASV13270	0.197802	0.0523438	0.12	0.0663325	0.16	0.0748331	0.190476	0.0878052	0.35	0.181731	0.214477	0.00688898	0.881	2.49439	0.106826	0.039	0.981574	0.126112	0.498	0.805885	0.721165
_____ASV13330	0.263736	0.0537601	0.28	0.108321	0.2	0.0816497	0.238095	0.0952381	0.35	0.15	0.226773	0.00649943	0.86	1.77983	0.0680146	0.152	2.15615	0.247186	0.022	0.802193	0.330558
_____ASV1334	5.40659	0.290668	5.36	0.525611	5.16	0.446019	6.09524	0.777373	5.05	0.604697	0.298146	0.0106148	0.827	0.518744	0.0246248	0.725	0.85786	0.122168	0.559	0.797616	0.736896
_____ASV13358	0.230769	0.0565101	0.16	0.0748331	0.2	0.11547	0.238095	0.0952381	0.35	0.166623	0.395854	0.0123572	0.762	2.90448	0.12089	0.036	1.02481	0.127964	0.431	0.787409	0.703472
_____ASV13359	0.230769	0.0606777	0.24	0.104563	0.12	0.0879394	0.47619	0.190476	0.1	0.0688247	0.273375	0.0091731	0.834	0.894208	0.0400069	0.457	1.16738	0.156686	0.319	0.798663	0.66537
_____ASV13373	0.230769	0.0586309	0.2	0.129099	0.2	0.0816497	0.380952	0.161484	0.15	0.0819178	1.39008	0.049369	0.258	0.874077	0.0413908	0.49	0.483679	0.0687119	0.933	0.627146	0.804677
_____ASV13380	0.208791	0.0552859	0.2	0.0816497	0.28	0.122746	0.190476	0.148309	0.15	0.0819178	0.68171	0.0231395	0.581	0.77426	0.0350412	0.561	1.02005	0.138495	0.44	0.746262	0.705505
_____ASV13385	0.318681	0.0660764	0.24	0.104563	0.28	0.108321	0.47619	0.177537	0.3	0.146898	0.221062	0.00818408	0.891	0.314496	0.0155242	0.898	0.67605	0.100114	0.787	0.806839	0.778186
_____ASV13404	0.21978	0.0536852	0.28	0.108321	0.24	0.104563	0.0952381	0.0656383	0.25	0.14281	0.565602	0.0201393	0.644	0.541873	0.0257259	0.703	0.782423	0.111439	0.649	0.761041	0.751428
_____ASV1341	4.54945	0.263935	4.76	0.40939	5.16	0.610137	3.80952	0.532823	4.3	0.523651	0.533546	0.018847	0.66	0.829214	0.0390549	0.516	0.750874	0.106096	0.704	0.764893	0.762013
_____ASV13411	0.263736	0.0581253	0.28	0.108321	0.2	0.1	0.333333	0.159364	0.25	0.0993399	0.997919	0.0315149	0.397	1.24893	0.0525895	0.306	1.33379	0.168488	0.226	0.688572	0.623087
_____ASV13446	0.197802	0.0448026	0.24	0.104563	0.32	0.095219	0.142857	0.0782461	0.05	0.05	0.122011	0.0040865	0.945	0.287351	0.0128323	0.909	1.42133	0.190418	0.15	0.815887	0.571411
_____ASV13460	0.197802	0.0546267	0.36	0.14	0.12	0.0879394	0.190476	0.111677	0.1	0.0688247	1.60363	0.0558489	0.212	0.8476	0.0393588	0.514	0.578299	0.080561	0.871	0.595584	0.794059
_____ASV13480	0.197802	0.0523438	0.2	0.1	0.24	0.104563	0.285714	0.140456	0.05	0.05	1.19302	0.0409772	0.323	0.604076	0.0276646	0.665	0.86228	0.118468	0.588	0.660788	0.741377
_____ASV13485	0.582418	0.0842491	0.64	0.190438	0.48	0.130639	0.285714	0.122336	0.95	0.198348	0.773209	0.0244755	0.509	1.21926	0.05146	0.312	1.38141	0.17491	0.205	0.727317	0.608518
_____ASV13488	0.428571	0.0647015	0.44	0.142361	0.48	0.117189	0.380952	0.12866	0.4	0.133771	2.49284	0.084225	0.082	0.996002	0.0448688	0.401	0.527481	0.0712874	0.895	0.4398	0.797985
_____ASV13493	0.285714	0.0569594	0.4	0.141421	0.24	0.087178	0.380952	0.12866	0.1	0.0688247	0.0935312	0.00334717	0.963	0.424948	0.0202766	0.803	0.904146	0.129425	0.546	0.818509	0.733774
_____ASV13497	0.252747	0.0596968	0.36	0.14	0.2	0.1	0.142857	0.0782461	0.3	0.146898	1.54717	0.0550651	0.204	0.459961	0.0218272	0.78	0.567487	0.0807895	0.853	0.589572	0.792508
_____ASV135	33.9231	1.1244	31.76	2.01186	37.2	2.44336	30.1905	1.84471	36.45	2.35582	0.620017	0.0224548	0.623	0.285701	0.0137961	0.903	0.736039	0.106627	0.725	0.755235	0.765578
_____ASV13507	0.197802	0.0667029	0.12	0.0663325	0.12	0.0663325	0.428571	0.254216	0.15	0.0819178	2.87429	0.0855367	0.056	0.958722	0.0380411	0.461	1.44595	0.172121	0.165	0.3835	0.583999
_____ASV13517	0.208791	0.057452	0.12	0.0879394	0.12	0.0879394	0.285714	0.122336	0.35	0.166623	1.11914	0.0402503	0.341	0.438922	0.021048	0.873	0.608366	0.0875206	0.877	0.66944	0.795227
_____ASV1352	5.38462	0.307326	5.04	0.508199	5.8	0.69282	5.61905	0.763688	5.05	0.444114	0.998849	0.0339309	0.403	0.630059	0.0285375	0.663	0.983036	0.133575	0.465	0.6913	0.712909
_____ASV13532	0.307692	0.0638456	0.44	0.164114	0.32	0.111355	0.142857	0.0782461	0.3	0.127733	0.509762	0.0164156	0.654	0.813902	0.0349462	0.515	1.44798	0.186514	0.161	0.762775	0.580086
_____ASV13536	0.296703	0.0834168	0.12	0.0663325	0.24	0.087178	0.52381	0.305653	0.35	0.15	1.16301	0.0426871	0.352	0.0830923	0.00406644	0.985	0.576113	0.0845829	0.875	0.674172	0.794709
_____ASV13584	0.340659	0.0702686	0.6	0.2	0.24	0.104563	0.190476	0.0878052	0.3	0.105131	1.34171	0.0452816	0.238	1.57231	0.0707524	0.154	0.63138	0.0852344	0.854	0.613911	0.79267
_____ASV13636	0.21978	0.0489254	0.24	0.104563	0.16	0.0748331	0.238095	0.11761	0.25	0.0993399	3.27061	0.0925566	0.032	2.31729	0.0874377	0.055	1.32732	0.15025	0.205	0.303226	0.608518
_____ASV13638	0.593407	0.0855607	0.4	0.129099	0.84	0.197315	0.333333	0.125988	0.8	0.2	1.91329	0.0603732	0.137	0.492417	0.0207174	0.768	1.36363	0.172116	0.189	0.523777	0.598777
_____ASV13645	0.197802	0.0474497	0.08	0.0553775	0.16	0.0748331	0.380952	0.12866	0.2	0.11698	0.174526	0.00636958	0.939	0.0637582	0.00310261	0.991	0.86841	0.126776	0.564	0.815015	0.737383
_____ASV1369	4.81319	0.255782	5.48	0.412795	4.36	0.506228	4.90476	0.601208	4.45	0.535454	2.46213	0.0696405	0.065	0.0393498	0.001484	0.997	2.2934	0.259472	0.014	0.401979	0.282477
_____ASV13697	0.252747	0.0617083	0.12	0.0663325	0.28	0.108321	0.428571	0.202031	0.2	0.0917663	2.36156	0.078291	0.054	0.197289	0.00872076	0.943	0.968144	0.128385	0.469	0.376162	0.713493
_____ASV1370	5.07692	0.297827	5.48	0.653503	5.24	0.619892	5.14286	0.498979	4.3	0.557721	1.03801	0.0320789	0.352	0.386824	0.0159393	0.809	1.78441	0.220583	0.048	0.674172	0.43273
_____ASV13715	0.384615	0.0729113	0.24	0.087178	0.44	0.164114	0.571429	0.18988	0.3	0.127733	1.18993	0.0373221	0.346	1.94919	0.0815147	0.115	1.10683	0.138862	0.356	0.671952	0.674006
_____ASV13722	0.483516	0.0738983	0.56	0.173973	0.48	0.130639	0.571429	0.147542	0.3	0.127733	0.897259	0.0295317	0.446	1.63917	0.0719338	0.179	0.908367	0.119589	0.508	0.704369	0.723
_____ASV1373	4.93407	0.253812	3.96	0.511468	4.8	0.43589	6.14286	0.535794	5.05	0.461548	0.75694	0.0262978	0.546	0.363806	0.0168526	0.829	0.968677	0.134616	0.464	0.736851	0.712909
_____ASV13744	0.208791	0.0482071	0.08	0.0553775	0.36	0.113725	0.190476	0.111677	0.2	0.0917663	0.738895	0.0219656	0.543	2.47246	0.0980006	0.057	1.48413	0.176479	0.144	0.735983	0.565103
_____ASV13745	0.285714	0.0524974	0.4	0.129099	0.28	0.0916515	0.285714	0.101015	0.15	0.0819178	3.0924	0.100922	0.047	0.690789	0.030059	0.603	0.74035	0.0966467	0.713	0.35193	0.763145
_____ASV13765	0.263736	0.0621848	0.2	0.1	0.24	0.132665	0.333333	0.143649	0.3	0.127733	1.73127	0.052271	0.17	1.47968	0.0595665	0.22	1.43756	0.173613	0.165	0.56071	0.583999
_____ASV1379	6.01099	0.306819	6.36	0.685274	5.48	0.535786	5.80952	0.681801	6.45	0.530516	1.38982	0.0454618	0.287	0.902063	0.0393425	0.494	1.078	0.141048	0.365	0.639849	0.679408
_____ASV13801	0.43956	0.0702495	0.32	0.111355	0.52	0.130639	0.52381	0.148309	0.4	0.183533	0.345317	0.0130552	0.808	0.285211	0.014377	0.901	0.514579	0.0778174	0.905	0.79556	0.800118
_____ASV13829	0.494505	0.0929422	0.36	0.14	0.52	0.174356	0.52381	0.214021	0.6	0.233959	0.521088	0.0180702	0.692	0.767438	0.0354841	0.532	0.906471	0.125738	0.547	0.771313	0.734187
_____ASV13848	0.285714	0.0569594	0.36	0.113725	0.24	0.132665	0.142857	0.0782461	0.4	0.11239	1.01029	0.0328751	0.387	2.0516	0.0890121	0.102	0.829726	0.107997	0.634	0.685666	0.748586
_____ASV1386	5.27473	0.314123	5.4	0.616441	4.8	0.665833	5.47619	0.649612	5.5	0.582644	0.34687	0.01137	0.789	0.610417	0.0266784	0.663	1.42001	0.186185	0.165	0.791839	0.583999
_____ASV13875	0.274725	0.0645562	0.52	0.142829	0.12	0.0879394	0.190476	0.0878052	0.25	0.175844	0.997287	0.0331183	0.427	0.694992	0.0307727	0.623	1.13057	0.150177	0.345	0.698499	0.673301
_____ASV13888	0.362637	0.0690357	0.32	0.095219	0.48	0.183666	0.285714	0.122336	0.35	0.131289	0.25779	0.00936637	0.853	1.6308	0.0790031	0.191	0.356025	0.0517422	0.977	0.800996	0.811978
_____ASV13891	0.351648	0.0687826	0.2	0.1	0.4	0.129099	0.238095	0.0952381	0.6	0.210263	2.2078	0.0663243	0.079	2.24684	0.0899962	0.077	1.10442	0.132711	0.353	0.432531	0.674006
_____ASV13899	0.406593	0.0643897	0.32	0.095219	0.4	0.129099	0.52381	0.163577	0.4	0.133771	0.381939	0.0124587	0.779	1.02907	0.044757	0.399	1.30893	0.170787	0.219	0.790268	0.617918
_____ASV1391	5.42857	0.349827	4.8	0.43589	5.24	0.507543	7.19048	1.05248	4.6	0.685949	1.51437	0.0443144	0.222	2.08725	0.0814379	0.081	1.55231	0.181699	0.126	0.601472	0.549583
_____ASV13925	0.252747	0.0554555	0.32	0.111355	0.2	0.11547	0.238095	0.0952381	0.25	0.12301	0.421022	0.0140755	0.731	1.17553	0.0524003	0.358	1.06415	0.142305	0.417	0.780556	0.70013
_____ASV13934	0.373626	0.0656485	0.44	0.142361	0.28	0.108321	0.52381	0.163577	0.25	0.0993399	2.91388	0.0812781	0.032	1.88381	0.0700614	0.116	1.68961	0.188516	0.077	0.303226	0.493693
_____ASV1395	6.05495	0.334198	7.24	0.586742	5.84	0.66252	4.85714	0.392099	6.1	0.90873	0.292505	0.00978255	0.848	0.249413	0.0111219	0.909	1.40223	0.187585	0.159	0.800261	0.578644
_____ASV13959	0.373626	0.0637615	0.2	0.0816497	0.44	0.130128	0.333333	0.143649	0.55	0.153469	0.957476	0.0241165	0.427	2.58296	0.0867446	0.045	2.90852	0.293034	0.009	0.698499	0.241794
_____ASV14006	0.395604	0.0839779	0.24	0.166132	0.6	0.173205	0.47619	0.190476	0.25	0.12301	2.61292	0.0801674	0.059	1.06827	0.0437011	0.385	1.22233	0.15001	0.273	0.388942	0.649525
_____ASV14022	0.538462	0.0874377	0.56	0.183303	0.72	0.195959	0.238095	0.0952381	0.6	0.183533	1.675	0.0527585	0.183	0.806711	0.0338793	0.542	1.33279	0.167918	0.209	0.573553	0.610975
_____ASV14026	0.252747	0.0554555	0.28	0.0916515	0.32	0.138082	0.0952381	0.0656383	0.3	0.127733	1.15851	0.0382655	0.345	0.602329	0.0265265	0.704	1.16184	0.153501	0.318	0.671576	0.665155
_____ASV1403	4.31868	0.265602	4.64	0.541233	4.44	0.469326	4.42857	0.674613	3.65	0.418487	1.10207	0.0381602	0.372	1.86764	0.0862251	0.11	0.405289	0.056134	0.963	0.681647	0.810334
_____ASV14056	0.461538	0.080152	0.68	0.213854	0.4	0.11547	0.285714	0.122336	0.45	0.153469	0.788337	0.0276847	0.527	0.711105	0.0332966	0.585	0.768099	0.107896	0.681	0.732035	0.757609
_____ASV14066	0.230769	0.0496063	0.44	0.116619	0.16	0.0748331	0.0952381	0.0952381	0.2	0.0917663	0.423741	0.0143973	0.746	0.524715	0.0237707	0.704	1.1605	0.157719	0.323	0.783788	0.666124
_____ASV14085	0.197802	0.0448026	0.12	0.0663325	0.08	0.0553775	0.285714	0.122336	0.35	0.109424	1.3081	0.0381088	0.269	0.304218	0.011817	0.885	2.23624	0.260594	0.022	0.632422	0.330558
_____ASV14094	0.307692	0.0619037	0.32	0.111355	0.32	0.125433	0.380952	0.145997	0.2	0.11698	2.35705	0.0774513	0.079	0.842076	0.0368936	0.525	0.821534	0.107981	0.652	0.432531	0.751822
_____ASV141	33.5055	0.795496	32.4	1.51987	33.28	1.32479	33.8571	1.5481	34.8	2.09586	0.21947	0.00782033	0.897	0.391683	0.018609	0.832	0.913912	0.130261	0.541	0.807949	0.732565
_____ASV14100	0.406593	0.0662589	0.56	0.164114	0.4	0.11547	0.380952	0.108588	0.25	0.12301	0.90884	0.0319453	0.441	0.316966	0.0148549	0.859	0.862939	0.121328	0.591	0.703139	0.741377
_____ASV14106	0.318681	0.0763629	0.12	0.0663325	0.36	0.113725	0.380952	0.12866	0.45	0.276015	0.93498	0.0304167	0.446	0.803778	0.0348646	0.527	1.26643	0.164797	0.271	0.704369	0.649053
_____ASV14108	0.263736	0.0559853	0.12	0.0663325	0.28	0.108321	0.285714	0.122336	0.4	0.152177	1.45756	0.0473973	0.225	0.747703	0.0324186	0.588	1.15771	0.150587	0.307	0.603492	0.661074
_____ASV1412	5.31868	0.263757	4.84	0.515364	5.04	0.445271	6.19048	0.600076	5.35	0.553815	1.05664	0.0377011	0.376	0.184898	0.00879631	0.941	0.764198	0.109067	0.686	0.682966	0.759096
_____ASV14120	0.373626	0.0656485	0.48	0.130639	0.44	0.116619	0.285714	0.171031	0.25	0.0993399	1.06343	0.0384851	0.383	1.09757	0.0529611	0.361	0.35966	0.0520639	0.979	0.684974	0.812366
_____ASV14148	0.318681	0.0714051	0.12	0.0879394	0.44	0.200666	0.285714	0.101015	0.45	0.135239	1.09044	0.0361721	0.335	0.00283978	0.000125602	1	1.34622	0.178628	0.195	0.667362	0.60398
_____ASV1415	5.43956	0.324502	4.92	0.711618	5.08	0.5129	6.04762	0.7668	5.9	0.588933	1.21029	0.04125	0.304	0.764472	0.0347405	0.604	0.861007	0.117382	0.594	0.652606	0.741377
_____ASV14152	0.252747	0.0596968	0.24	0.104563	0.08	0.0553775	0.333333	0.125988	0.4	0.183533	0.77897	0.0250312	0.529	1.69366	0.0725646	0.164	1.10404	0.141907	0.392	0.732302	0.690342
_____ASV14176	0.263736	0.0581253	0.36	0.127541	0.16	0.0748331	0.428571	0.162882	0.1	0.0688247	1.45884	0.0452309	0.251	1.9109	0.0789958	0.135	1.14494	0.141994	0.322	0.623579	0.666124
_____ASV14199	0.241758	0.0548962	0.24	0.104563	0.2	0.1	0.285714	0.122336	0.25	0.12301	2.50918	0.0701615	0.068	2.22699	0.0830277	0.089	1.65445	0.185047	0.099	0.411368	0.520352
_____ASV14214	0.307692	0.0556728	0.28	0.108321	0.28	0.108321	0.571429	0.13041	0.1	0.0688247	0.112554	0.00346839	0.936	0.179041	0.00735627	0.945	2.10836	0.259879	0.027	0.813977	0.356555
_____ASV14216	0.395604	0.0582176	0.6	0.11547	0.56	0.130128	0.142857	0.0782461	0.2	0.0917663	2.85178	0.093039	0.045	0.345027	0.0150086	0.845	0.918251	0.119831	0.545	0.345055	0.733693
_____ASV1425	4.24176	0.267188	3.84	0.488808	4.56	0.565921	3.61905	0.348303	5	0.672779	3.9662	0.124289	0.014	1.06629	0.0445523	0.376	0.714163	0.0895187	0.727	0.213717	0.765836
_____ASV14262	0.406593	0.112663	0.84	0.359073	0.24	0.104563	0.238095	0.11761	0.25	0.14281	0.689234	0.0234857	0.563	0.742199	0.0337206	0.604	1.00037	0.136351	0.419	0.740462	0.700223
_____ASV14283	0.230769	0.0543064	0.2	0.1	0.36	0.127541	0.238095	0.11761	0.1	0.0688247	1.962	0.0492534	0.136	3.4594	0.115792	0.014	2.3984	0.240834	0.014	0.52262	0.282477
_____ASV14285	0.241758	0.0502513	0.32	0.111355	0.16	0.0748331	0.190476	0.0878052	0.3	0.127733	1.93836	0.0565099	0.085	1.56331	0.0607679	0.129	1.65296	0.192758	0.075	0.445997	0.489117
_____ASV1429	5.42857	0.317631	5.16	0.570614	5.4	0.60553	6	0.783764	5.2	0.613875	0.955998	0.0324719	0.422	0.477078	0.0216063	0.756	1.04549	0.142047	0.42	0.697473	0.700789
_____ASV14291	0.494505	0.0802524	0.24	0.104563	0.84	0.213542	0.47619	0.131277	0.4	0.133771	0.47286	0.0178077	0.722	0.116225	0.00583599	0.977	0.564787	0.0850786	0.859	0.778768	0.79267
_____ASV14300	0.351648	0.0787162	0.24	0.087178	0.36	0.113725	0.142857	0.0782461	0.7	0.291096	0.289928	0.00894985	0.844	0.577387	0.0237647	0.667	1.91707	0.236714	0.044	0.800012	0.423715
_____ASV14325	0.307692	0.0657303	0.24	0.144684	0.4	0.129099	0.238095	0.11761	0.35	0.131289	3.44543	0.0922218	0.024	2.24533	0.0801327	0.073	1.81359	0.194173	0.071	0.27051	0.480352
_____ASV1438	4.61538	0.279005	4.6	0.556776	4.04	0.385054	5.57143	0.705662	4.35	0.572506	2.11371	0.0720398	0.096	0.433801	0.0197132	0.807	0.745515	0.101635	0.723	0.46513	0.765264
_____ASV1439	4.26374	0.243517	5.2	0.483046	3.88	0.433282	4.2381	0.477617	3.6	0.520121	0.827702	0.026753	0.465	0.714791	0.0308047	0.576	1.37281	0.177488	0.185	0.711804	0.597334
_____ASV14431	0.32967	0.0717051	0.32	0.138082	0.08	0.08	0.428571	0.18988	0.55	0.153469	1.62571	0.0546417	0.199	0.448513	0.0201	0.781	0.965431	0.129797	0.466	0.584704	0.713085
_____ASV14443	0.32967	0.0564626	0.4	0.11547	0.44	0.130128	0.142857	0.0782461	0.3	0.105131	1.76738	0.0622406	0.156	0.803631	0.0377345	0.517	0.472606	0.0665737	0.922	0.543724	0.80313
_____ASV14445	0.21978	0.0640555	0.12	0.0663325	0.4	0.191485	0.047619	0.047619	0.3	0.127733	1.6989	0.0559263	0.135	1.26302	0.0554368	0.272	0.831955	0.109549	0.619	0.52262	0.746203
_____ASV1446	4.24176	0.245268	4.64	0.52243	4.32	0.394631	4.28571	0.573805	3.6	0.472396	1.53131	0.0495691	0.22	1.697	0.0732433	0.162	0.85796	0.11109	0.605	0.600066	0.744084
_____ASV14465	0.241758	0.0612061	0.24	0.119443	0.24	0.104563	0.47619	0.177537	0	0	1.50648	0.053922	0.21	0.903409	0.0431148	0.5	0.390098	0.0558518	0.97	0.593749	0.811161
_____ASV14521	0.32967	0.0717051	0.24	0.132665	0.4	0.152753	0.47619	0.163577	0.2	0.11698	0.920711	0.0279929	0.439	2.33646	0.0947154	0.072	1.29706	0.157741	0.235	0.702641	0.628391
_____ASV14536	0.483516	0.341069	0.04	0.04	0.24	0.087178	1.52381	1.47458	0.25	0.0993399	2.24115	0.0757211	0.084	0.580492	0.0261505	0.694	0.728915	0.0985104	0.725	0.443076	0.765578
_____ASV1456	4.71429	0.270344	4.44	0.465761	4.64	0.472158	4.7619	0.672255	5.1	0.606543	0.790956	0.0264022	0.507	1.22855	0.0546788	0.309	0.965562	0.128922	0.486	0.726885	0.718799
_____ASV14563	0.21978	0.0436497	0.12	0.0663325	0.16	0.0748331	0.238095	0.0952381	0.4	0.11239	0.919597	0.0317166	0.54	0.759311	0.0349178	0.919	0.848883	0.117111	0.569	0.735533	0.737626
_____ASV1457	4.3956	0.280362	4.92	0.553534	4.56	0.577581	4.09524	0.487485	3.85	0.616761	0.124189	0.00410224	0.949	1.08284	0.0476913	0.361	1.25972	0.166445	0.289	0.81666	0.653802
_____ASV14577	0.263736	0.0559853	0.24	0.104563	0.32	0.125433	0.190476	0.0878052	0.3	0.127733	1.41254	0.0447978	0.236	1.295	0.0547601	0.274	1.1814	0.14987	0.336	0.612397	0.671277
_____ASV14583	0.274725	0.0827871	0.08	0.0553775	0.08	0.0553775	0.47619	0.289655	0.55	0.184605	0.876451	0.0286962	0.443	0.192022	0.00838274	0.941	1.43583	0.188043	0.181	0.704082	0.594515
_____ASV1459	4.63736	0.283238	3.88	0.448405	5.56	0.671019	4.80952	0.514638	4.25	0.551911	0.168342	0.00468181	0.933	4.95004	0.183556	0.005	1.3804	0.153562	0.189	0.813113	0.598777
_____ASV14599	0.32967	0.0699816	0.32	0.111355	0.28	0.108321	0.285714	0.122336	0.45	0.223312	2.03471	0.0700099	0.076	0.687207	0.031527	0.643	0.611383	0.0841454	0.867	0.427343	0.793813
_____ASV1460	3.96703	0.250738	2.68	0.407104	4.12	0.401331	5.14286	0.582628	4.15	0.52453	1.96669	0.0575455	0.136	1.69916	0.0662901	0.156	1.56934	0.183676	0.106	0.52262	0.52822
_____ASV14605	0.373626	0.0791412	0.24	0.132665	0.52	0.174356	0.238095	0.0952381	0.5	0.211511	0.621339	0.016663	0.625	3.49806	0.125081	0.007	2.08409	0.223564	0.025	0.755521	0.344244
_____ASV14611	0.263736	0.0514388	0.24	0.104563	0.44	0.116619	0.142857	0.0782461	0.2	0.0917663	4.54979	0.140293	0.007	0.8633	0.0354933	0.506	0.765761	0.0944493	0.652	0.150122	0.751822
_____ASV14685	0.263736	0.0559853	0.36	0.113725	0.28	0.0916515	0.0952381	0.0656383	0.3	0.163836	1.05296	0.0376382	0.38	0.242761	0.0115701	0.936	0.733105	0.10482	0.735	0.68418	0.767484
_____ASV1469	4.73626	0.230111	4.64	0.468615	4.68	0.460869	4.61905	0.460208	5.05	0.467215	1.33342	0.0439987	0.278	0.687911	0.0302652	0.582	1.09716	0.144811	0.352	0.635957	0.674006
_____ASV14691	0.285714	0.0547738	0.28	0.0916515	0.12	0.0663325	0.428571	0.13041	0.35	0.15	0.372071	0.0122201	0.781	1.21666	0.0532789	0.292	1.19666	0.157209	0.292	0.790318	0.654827
_____ASV147	28.1978	0.893638	31.44	1.8904	28.64	1.4786	24.7143	1.76358	27.25	1.80478	0.173815	0.00594634	0.921	0.31762	0.0144881	0.853	1.24164	0.16991	0.295	0.811048	0.656059
_____ASV1471	5.0989	0.284759	6.4	0.544671	5.2	0.52915	3.47619	0.541686	5.05	0.505106	1.71221	0.0546702	0.16	1.291	0.0549613	0.283	1.05469	0.134703	0.387	0.546983	0.687332
_____ASV14716	0.241758	0.0570771	0.16	0.0945163	0.28	0.147422	0.238095	0.0952381	0.3	0.105131	2.55702	0.0799776	0.069	0.809255	0.0337488	0.502	1.16726	0.146036	0.329	0.413249	0.669284
_____ASV14724	0.516484	0.0861079	0.4	0.163299	0.2	0.1	0.619048	0.17561	0.95	0.223312	4.25768	0.134292	0.01	0.693887	0.0291814	0.551	0.713745	0.0900497	0.731	0.182148	0.767071
_____ASV14752	0.384615	0.065873	0.32	0.111355	0.2	0.0816497	0.52381	0.163577	0.55	0.169752	0.274697	0.0101867	0.859	0.595719	0.0294551	0.692	0.557629	0.0827154	0.87	0.802158	0.794059
_____ASV1477	4.7033	0.251731	3.48	0.443922	4.96	0.401995	4.57143	0.495559	6.05	0.573425	3.44863	0.109542	0.027	0.266514	0.0112874	0.898	1.00288	0.127422	0.448	0.284835	0.707467
_____ASV14820	0.362637	0.0635085	0.24	0.087178	0.48	0.142829	0.333333	0.125988	0.4	0.152177	1.62633	0.0537549	0.187	0.945296	0.0416597	0.456	0.925293	0.122334	0.52	0.576093	0.727923
_____ASV14828	0.373626	0.0637615	0.4	0.129099	0.28	0.0916515	0.428571	0.176897	0.4	0.11239	4.90473	0.14822	0.007	0.871936	0.035133	0.468	0.839233	0.101446	0.593	0.150122	0.741377
_____ASV14836	0.395604	0.0678991	0.32	0.138082	0.52	0.130639	0.238095	0.0952381	0.5	0.170139	0.783403	0.023198	0.507	1.96705	0.0776643	0.119	1.67435	0.198323	0.087	0.726885	0.510369
_____ASV1484	4.83516	0.262078	3.8	0.33665	5.32	0.570731	4.95238	0.566847	5.4	0.57308	0.295532	0.00942574	0.825	1.04895	0.0446071	0.367	1.49822	0.191138	0.136	0.797226	0.558848
_____ASV14862	0.296703	0.0594942	0.2	0.0816497	0.32	0.125433	0.380952	0.145997	0.3	0.127733	1.0348	0.0336011	0.395	2.40506	0.104127	0.059	0.722074	0.0937864	0.723	0.68835	0.765264
_____ASV14871	0.285714	0.0610964	0.32	0.149666	0.24	0.104563	0.333333	0.125988	0.25	0.0993399	2.2727	0.0635018	0.09	2.12151	0.0790365	0.07	1.75538	0.196189	0.065	0.455031	0.472757
_____ASV14882	0.417582	0.076661	0.48	0.154056	0.36	0.127541	0.619048	0.212426	0.2	0.0917663	0.264576	0.00926667	0.867	0.377888	0.0176472	0.837	1.02906	0.144169	0.415	0.803423	0.70013
_____ASV14901	0.241758	0.0548962	0.2	0.0816497	0.2	0.1	0.285714	0.101015	0.3	0.163836	0.143448	0.00506231	0.926	0.859691	0.0404516	0.497	0.845018	0.119284	0.616	0.811801	0.746157
_____ASV14908	0.21978	0.0489254	0.2	0.0816497	0.24	0.087178	0.238095	0.11761	0.2	0.11698	1.29414	0.0411263	0.286	1.62237	0.0687429	0.199	1.08586	0.13803	0.369	0.639849	0.680547
_____ASV14930	0.296703	0.0574052	0.36	0.0979796	0.28	0.135647	0.142857	0.0782461	0.4	0.133771	0.38396	0.0127109	0.789	0.76403	0.033724	0.581	1.28446	0.170086	0.238	0.791839	0.631856
_____ASV14939	0.230769	0.0444116	0.24	0.087178	0.24	0.087178	0.238095	0.0952381	0.2	0.0917663	0.0564629	0.00183218	0.979	0.371381	0.0160681	0.839	1.64976	0.214134	0.11	0.81976	0.53016
_____ASV1497	5.06593	0.278581	4.52	0.408738	5.04	0.470744	5.57143	0.806437	5.25	0.551911	0.779561	0.0244624	0.493	3.73016	0.156068	0.013	0.611995	0.0768168	0.808	0.722075	0.782056
_____ASV14989	0.384615	0.0639926	0.32	0.111355	0.4	0.11547	0.47619	0.148309	0.35	0.15	0.0412637	0.00150567	0.997	0.637864	0.0310333	0.669	0.711788	0.10389	0.726	0.824321	0.765761
_____ASV14995	0.197802	0.0474497	0.28	0.108321	0.12	0.0663325	0.142857	0.104328	0.25	0.0993399	1.01509	0.0278107	0.379	3.16436	0.115594	0.016	1.89973	0.20819	0.052	0.683611	0.440412
_____ASV15002	0.351648	0.0832397	0.08	0.08	0.48	0.130639	0.47619	0.27272	0.4	0.152177	0.270049	0.00925404	0.854	0.517025	0.0236232	0.716	1.13892	0.156114	0.32	0.801233	0.66577
_____ASV15011	0.296703	0.0594942	0.2	0.0816497	0.44	0.130128	0.190476	0.0878052	0.35	0.166623	0.644712	0.0237604	0.598	0.257671	0.0126617	0.902	0.61973	0.0913589	0.833	0.748661	0.787845
_____ASV15015	0.252747	0.0673833	0.52	0.192527	0.16	0.0748331	0.047619	0.047619	0.25	0.14281	1.29767	0.046331	0.29	0.461738	0.0219807	0.786	0.607184	0.0867135	0.834	0.642809	0.788288
_____ASV1503	4.85714	0.284981	5.08	0.465188	4.4	0.547723	5	0.690066	5	0.624078	0.974358	0.0359073	0.423	0.320052	0.0157262	0.89	0.516909	0.076197	0.905	0.697473	0.800118
_____ASV1504	5.1978	0.289929	4.92	0.588558	5.48	0.523195	5.04762	0.6074	5.35	0.641852	2.56734	0.0798482	0.042	0.86738	0.0359691	0.524	1.19056	0.148113	0.286	0.336151	0.651319
_____ASV1505	5.04396	0.279941	5.36	0.59127	5.36	0.588444	5	0.589592	4.3	0.404579	0.156771	0.00535071	0.933	0.957367	0.0435674	0.461	1.04981	0.143323	0.421	0.813113	0.700905
_____ASV15064	0.505495	0.0802524	0.44	0.130128	0.88	0.185472	0.380952	0.161484	0.25	0.12301	0.289446	0.00849589	0.832	3.61662	0.141541	0.007	1.32267	0.155293	0.222	0.798483	0.619429
_____ASV1509	4.75824	0.272169	4.2	0.439697	4.84	0.521792	5.57143	0.712378	4.5	0.48936	0.333923	0.0108212	0.801	2.01725	0.0871623	0.131	1.04198	0.135067	0.435	0.79389	0.704188
_____ASV15091	0.241758	0.052625	0.2	0.0816497	0.2	0.1	0.285714	0.122336	0.3	0.127733	0.865961	0.0283866	0.461	3.36354	0.147011	0.016	0.372152	0.0487972	0.975	0.71025	0.811863
_____ASV1510	4.40659	0.255335	4.16	0.449741	3.96	0.426146	4.90476	0.452005	4.75	0.732246	3.23374	0.10625	0.021	0.88433	0.0387415	0.509	0.588928	0.0774008	0.85	0.254903	0.792089
_____ASV1512	4.83516	0.246719	4.2	0.408248	5.32	0.537649	5.28571	0.59419	4.55	0.38027	1.00321	0.0356223	0.423	0.976069	0.0462116	0.438	0.547761	0.0778005	0.881	0.697473	0.796177
_____ASV15134	0.32967	0.0645354	0.36	0.113725	0.32	0.111355	0.285714	0.122336	0.35	0.181731	0.240068	0.00862403	0.886	0.135705	0.00649999	0.978	0.937345	0.13469	0.516	0.806392	0.726783
_____ASV15141	0.406593	0.0662589	0.32	0.138082	0.52	0.130639	0.47619	0.148309	0.3	0.105131	0.810583	0.0264904	0.462	2.11032	0.0919557	0.074	0.827029	0.108111	0.644	0.710841	0.75077
_____ASV15166	0.373626	0.0618169	0.24	0.087178	0.4	0.1	0.333333	0.143649	0.55	0.169752	1.47647	0.04698	0.236	2.59965	0.110291	0.048	0.704591	0.0896778	0.755	0.612397	0.771599
_____ASV15184	0.208791	0.0482071	0.2	0.1	0.24	0.104563	0.190476	0.0878052	0.2	0.0917663	0.0181009	0.000664752	0.997	0.841587	0.0412096	0.518	0.605653	0.0889702	0.85	0.824321	0.792089
_____ASV15199	0.263736	0.0559853	0.16	0.0748331	0.24	0.087178	0.428571	0.176897	0.25	0.0993399	0.659217	0.0233048	0.603	0.226043	0.0106548	0.924	0.914869	0.129371	0.555	0.749289	0.736327
_____ASV15231	0.274725	0.0542817	0.32	0.111355	0.36	0.127541	0.142857	0.0782461	0.25	0.0993399	1.0807	0.0318728	0.38	2.81523	0.110705	0.029	1.35144	0.15943	0.217	0.68418	0.615908
_____ASV15233	0.461538	0.0860299	0.44	0.173973	0.48	0.200998	0.52381	0.148309	0.4	0.152177	1.14084	0.039869	0.339	0.803426	0.0374363	0.504	0.684017	0.0956172	0.79	0.66849	0.778764
_____ASV15239	0.428571	0.0701348	0.44	0.130128	0.28	0.0916515	0.619048	0.188682	0.4	0.152177	0.0565273	0.00183218	0.972	0.519115	0.0224343	0.709	1.60929	0.208643	0.095	0.81901	0.515308
_____ASV1524	5.45055	0.289526	5.72	0.456508	5.56	0.602993	5.09524	0.675788	5.35	0.621014	0.985122	0.0334033	0.376	1.05515	0.0477038	0.383	0.858286	0.11641	0.627	0.682966	0.746862
_____ASV1526	6.50549	0.332002	7.12	0.520641	6.04	0.672012	6.2381	0.657936	6.6	0.844175	0.420985	0.0156008	0.742	0.402213	0.0198735	0.797	0.590232	0.0874908	0.832	0.783154	0.787703
_____ASV15278	0.208791	0.0482071	0.2	0.0816497	0.08	0.0553775	0.190476	0.111677	0.4	0.133771	0.153797	0.00557769	0.941	1.45553	0.0703827	0.205	0.453106	0.0657304	0.946	0.815015	0.807808
_____ASV1528	3.84615	0.250968	3.92	0.613514	3.76	0.328024	4.2381	0.515958	3.45	0.530516	1.04894	0.0330969	0.382	2.94455	0.123878	0.015	0.762811	0.0962753	0.687	0.684329	0.75916
_____ASV15290	0.263736	0.0601893	0.08	0.0553775	0.24	0.132665	0.333333	0.125988	0.45	0.153469	0.25334	0.00802925	0.859	2.20981	0.0933821	0.07	1.17144	0.148508	0.344	0.802158	0.673301
_____ASV153	30.9451	0.827395	28.84	1.58921	29.24	1.60549	33.2381	1.42913	33.3	1.8369	0.674656	0.0179545	0.582	1.68021	0.0596204	0.172	2.74854	0.292587	0.002	0.746459	0.130088
_____ASV15307	0.274725	0.0664207	0.32	0.138082	0.44	0.164114	0.142857	0.0782461	0.15	0.109424	1.83641	0.0589088	0.14	0.340077	0.0145454	0.852	1.30433	0.167362	0.211	0.526651	0.612355
_____ASV15339	0.241758	0.0548962	0.2	0.0816497	0.16	0.0748331	0.238095	0.152827	0.4	0.133771	0.544943	0.0199681	0.64	0.540862	0.0264247	0.713	0.589488	0.0864012	0.842	0.760632	0.790309
_____ASV15346	0.395604	0.0763629	0.32	0.138082	0.36	0.172047	0.285714	0.101015	0.65	0.181731	1.60726	0.0557346	0.188	0.668793	0.0309221	0.633	0.668011	0.0926581	0.79	0.576803	0.778764
_____ASV1536	4.64835	0.26766	4.28	0.434051	4.96	0.604097	4.2381	0.568644	5.15	0.52453	2.36427	0.0745071	0.076	1.18943	0.049978	0.319	1.02881	0.129688	0.424	0.427343	0.701622
_____ASV1537	4.41758	0.28775	4.24	0.520513	4.84	0.66	4.14286	0.469476	4.4	0.638254	1.39297	0.0479616	0.261	1.99662	0.0916613	0.094	0.330424	0.0455075	0.984	0.627318	0.813374
_____ASV15378	0.208791	0.0530314	0.2	0.129099	0.16	0.0748331	0.190476	0.0878052	0.3	0.127733	0.836713	0.0288394	0.493	1.37362	0.0631271	0.28	0.669484	0.0923018	0.789	0.722075	0.778658
_____ASV15387	0.417582	0.0734064	0.24	0.104563	0.36	0.0979796	0.761905	0.227876	0.35	0.131289	1.03696	0.0320998	0.378	0.986008	0.0406966	0.439	1.57151	0.194588	0.114	0.683287	0.535177
_____ASV1541	4.81319	0.265157	4.88	0.455778	4.92	0.547479	4.61905	0.470441	4.8	0.682873	0.519162	0.0187486	0.688	0.617904	0.0297526	0.642	0.670254	0.09682	0.757	0.77062	0.772153
_____ASV15424	0.230769	0.0543064	0.08	0.0553775	0.32	0.125433	0.285714	0.122336	0.25	0.12301	0.281205	0.00935546	0.832	0.566836	0.0251443	0.688	1.33855	0.17813	0.217	0.798483	0.615908
_____ASV15470	0.230769	0.0565101	0.2	0.129099	0.12	0.0663325	0.285714	0.122336	0.35	0.131289	0.12622	0.00407607	0.932	1.35431	0.0583134	0.249	1.34188	0.173335	0.192	0.812998	0.601853
_____ASV15509	0.296703	0.0594942	0.2	0.0816497	0.4	0.141421	0.142857	0.0782461	0.45	0.153469	2.3157	0.0782279	0.088	0.320035	0.0144151	0.858	0.798209	0.107859	0.682	0.453328	0.757609
_____ASV1553	4.47253	0.274403	4.6	0.665833	3.72	0.422374	4.61905	0.562631	5.1	0.480679	0.290068	0.00769425	0.841	4.86347	0.172009	0.002	1.8145	0.192523	0.054	0.799988	0.445892
_____ASV15565	0.241758	0.0570771	0.12	0.0879394	0.2	0.0816497	0.333333	0.173663	0.35	0.109424	1.08097	0.0346997	0.374	1.81314	0.0776039	0.112	0.996735	0.127983	0.448	0.682224	0.707467
_____ASV15574	0.472527	0.0802022	0.08	0.0553775	0.8	0.208167	0.285714	0.122336	0.75	0.160181	0.922778	0.0309075	0.457	0.334255	0.0149273	0.863	1.20526	0.161476	0.299	0.708969	0.657013
_____ASV15581	0.252747	0.0532082	0.2	0.0816497	0.24	0.087178	0.380952	0.145997	0.2	0.11698	1.80049	0.0634167	0.145	0.280253	0.0131614	0.89	0.637663	0.0898386	0.812	0.531717	0.782659
_____ASV1559	6.16484	0.338518	7	0.74162	6.24	0.462889	4.2381	0.497157	7.05	0.835007	0.797586	0.0286202	0.491	0.530832	0.0253976	0.718	0.673965	0.0967372	0.761	0.721755	0.773043
_____ASV15612	0.384615	0.0745671	0.56	0.173973	0.32	0.138082	0.333333	0.143649	0.3	0.127733	0.848555	0.0309075	0.492	0.59763	0.0290238	0.678	0.535657	0.0780423	0.889	0.72195	0.796466
_____ASV15615	0.340659	0.0736619	0.32	0.138082	0.28	0.135647	0.333333	0.143649	0.45	0.184605	5.39895	0.167149	0.002	0.269757	0.0111354	0.896	0.718751	0.0890086	0.75	0.0770732	0.770098
_____ASV15624	0.230769	0.064577	0.04	0.04	0.24	0.104563	0.47619	0.214021	0.2	0.11698	1.32725	0.0433866	0.243	1.83242	0.0798667	0.11	0.78854	0.103106	0.65	0.61585	0.751428
_____ASV15626	0.362637	0.0595393	0.56	0.153623	0.16	0.0748331	0.190476	0.0878052	0.55	0.114133	3.64359	0.114834	0.024	0.841848	0.0353763	0.501	0.824137	0.103896	0.624	0.27051	0.746759
_____ASV15643	0.230769	0.0543064	0.16	0.0945163	0.12	0.0663325	0.380952	0.12866	0.3	0.146898	0.687731	0.023536	0.557	0.488718	0.0223004	0.766	1.05358	0.144226	0.419	0.739222	0.700223
_____ASV15659	0.197802	0.0523438	0.08	0.0553775	0.24	0.104563	0.238095	0.11761	0.25	0.14281	0.0286025	0.00101509	0.996	0.871548	0.041241	0.496	0.830008	0.117826	0.633	0.824321	0.748239
_____ASV15792	0.197802	0.0474497	0.24	0.087178	0.16	0.0748331	0.142857	0.104328	0.25	0.12301	2.15926	0.06429	0.089	1.15568	0.0458791	0.352	1.55484	0.185176	0.117	0.45411	0.539358
_____ASV15807	0.230769	0.0586309	0.24	0.132665	0.16	0.0748331	0.285714	0.122336	0.25	0.14281	3.14663	0.0931163	0.034	2.29518	0.09056	0.071	0.979732	0.11597	0.485	0.310973	0.718108
_____ASV15812	0.384615	0.0745671	0.16	0.0748331	0.56	0.173973	0.428571	0.147542	0.4	0.183533	1.16183	0.0414619	0.353	0.714735	0.0340087	0.575	0.560036	0.0799434	0.879	0.674641	0.79563
_____ASV1584	4.24176	0.255509	5.04	0.463609	4.84	0.471452	3.66667	0.508655	3.1	0.527656	0.610252	0.0213924	0.601	0.609272	0.0284774	0.697	0.859321	0.120494	0.593	0.74879	0.741377
_____ASV15886	0.263736	0.0621848	0.28	0.168523	0.24	0.087178	0.333333	0.125988	0.2	0.0917663	0.304488	0.0107449	0.841	0.788954	0.0371213	0.512	0.82869	0.116973	0.629	0.799988	0.747204
_____ASV15890	0.362637	0.0690357	0.44	0.153623	0.52	0.130639	0.142857	0.0782461	0.3	0.163836	0.201538	0.00703747	0.916	0.276422	0.0128698	0.907	1.10027	0.153681	0.358	0.811048	0.675636
_____ASV15893	0.285714	0.0569594	0.24	0.087178	0.48	0.154056	0.142857	0.0782461	0.25	0.0993399	1.2838	0.0468852	0.292	0.0642056	0.00312645	0.992	0.5864	0.0856632	0.844	0.644478	0.790685
_____ASV15928	0.230769	0.0565101	0.28	0.108321	0.44	0.142361	0.142857	0.104328	0	0	3.28294	0.104354	0.024	1.44038	0.0610467	0.223	0.647391	0.0823137	0.8	0.27051	0.779502
_____ASV15942	0.241758	0.052625	0.24	0.104563	0.28	0.108321	0.285714	0.122336	0.15	0.0819178	0.197948	0.00643072	0.929	1.63979	0.0710289	0.172	1.18264	0.153682	0.295	0.812272	0.656059
_____ASV1596	3.85714	0.222962	4.24	0.514069	4.08	0.315806	3.09524	0.389779	3.9	0.53262	1.48839	0.0476914	0.228	0.633296	0.0270563	0.658	1.30233	0.166919	0.236	0.605472	0.629816
_____ASV16013	0.263736	0.0537601	0.28	0.0916515	0.32	0.125433	0.285714	0.122336	0.15	0.0819178	1.91515	0.059714	0.126	0.368101	0.0153031	0.849	1.49984	0.187059	0.148	0.509944	0.569498
_____ASV1602	3.28571	0.212713	4.04	0.448999	3.36	0.427707	2.85714	0.37976	2.7	0.377666	3.70947	0.0910924	0.011	2.9194	0.0955879	0.025	2.36333	0.232143	0.019	0.190634	0.315533
_____ASV1603	4.58242	0.257283	5.32	0.590819	5.08	0.461591	3	0.39036	4.7	0.423643	0.348758	0.0108285	0.786	1.66217	0.0688109	0.163	1.49396	0.185541	0.165	0.790946	0.583999
_____ASV16055	0.252747	0.0508617	0.28	0.108321	0.28	0.0916515	0.238095	0.11761	0.2	0.0917663	1.05884	0.0328644	0.373	3.49006	0.144433	0.014	0.709891	0.0881346	0.737	0.681647	0.767484
_____ASV16069	0.208791	0.0615559	0.28	0.168523	0.24	0.104563	0.142857	0.104328	0.15	0.0819178	0.225132	0.00688525	0.875	4.09952	0.167168	0.005	0.834982	0.102145	0.654	0.804619	0.75249
_____ASV16072	0.296703	0.0672039	0.28	0.108321	0.52	0.192527	0.190476	0.0878052	0.15	0.0819178	2.30833	0.0724858	0.088	2.80439	0.117417	0.037	0.532774	0.0669203	0.892	0.453328	0.797179
_____ASV1611	4.05495	0.275744	4.32	0.492341	4.48	0.589124	2.90476	0.515958	4.4	0.563822	7.51839	0.148422	0.001	3.06899	0.0807806	0.019	3.84464	0.303591	0.001	0.0543143	0.0956776
_____ASV16143	0.208791	0.0482071	0.12	0.0663325	0.16	0.0748331	0.285714	0.122336	0.3	0.127733	0.209943	0.00789231	0.905	0.683036	0.0342362	0.628	0.453412	0.0681797	0.942	0.810044	0.807199
_____ASV16162	0.21978	0.0601224	0.24	0.087178	0.44	0.183303	0.0952381	0.0656383	0.05	0.05	0.494604	0.0153791	0.738	1.55731	0.0645635	0.185	1.48079	0.184173	0.133	0.782292	0.555761
_____ASV16189	0.230769	0.0606777	0.24	0.104563	0.32	0.149666	0.333333	0.143649	0	0	1.6229	0.0567598	0.215	1.24248	0.0579395	0.305	0.411571	0.0575774	0.955	0.598183	0.808788
_____ASV162	33.7912	1.08745	36.28	2.0162	35.56	2.26133	30.2857	1.69473	32.15	2.52699	1.30283	0.0431077	0.28	0.721608	0.0318352	0.574	1.07275	0.14198	0.432	0.637033	0.703942
_____ASV1620	4.65934	0.264377	4.36	0.48949	5.28	0.530786	4.14286	0.526831	4.8	0.573998	0.96534	0.0287529	0.412	1.29992	0.0516247	0.266	1.80211	0.214705	0.059	0.694734	0.457861
_____ASV1622	4.9011	0.261047	4.4	0.420317	4.56	0.523068	5.71429	0.683628	5.1	0.422399	2.28585	0.0717756	0.07	1.15528	0.0483679	0.359	1.08857	0.136724	0.354	0.415585	0.674006
_____ASV16268	0.21978	0.0536852	0.28	0.135647	0.24	0.104563	0.285714	0.101015	0.05	0.05	1.66022	0.0493197	0.178	3.58682	0.142071	0.007	0.88825	0.105548	0.567	0.569066	0.737541
_____ASV1629	4.62637	0.287997	4.28	0.552328	4.44	0.458548	5.19048	0.692198	4.7	0.645225	2.38408	0.0637133	0.08	5.25174	0.187134	0.002	1.09144	0.116673	0.371	0.435619	0.681271
_____ASV16296	0.241758	0.0570771	0.2	0.1	0.28	0.0916515	0.142857	0.104328	0.35	0.166623	0.981079	0.0294905	0.402	1.3721	0.0549926	0.26	1.69761	0.204115	0.085	0.690691	0.506653
_____ASV16324	0.483516	0.0832236	0.44	0.200666	0.64	0.151438	0.619048	0.17561	0.2	0.0917663	1.64068	0.051073	0.194	1.26635	0.0525606	0.265	1.28208	0.159641	0.249	0.581176	0.635573
_____ASV1633	4.23077	0.275618	4	0.404145	4.52	0.526371	4.33333	0.708228	4.05	0.613339	0.539568	0.0193813	0.644	1.03738	0.0496837	0.411	0.562562	0.0808289	0.889	0.761041	0.796466
_____ASV16343	0.252747	0.0636562	0.24	0.104563	0.24	0.087178	0.380952	0.212426	0.15	0.0819178	0.48166	0.0138419	0.696	3.91264	0.149921	0.005	1.35804	0.156108	0.199	0.771313	0.604997
_____ASV16367	0.197802	0.0546267	0.16	0.0748331	0.12	0.0663325	0.428571	0.18988	0.1	0.0688247	0.375848	0.0116397	0.755	0.808676	0.0333921	0.558	1.79234	0.222029	0.072	0.785318	0.481842
_____ASV16402	0.241758	0.052625	0.16	0.0748331	0.28	0.108321	0.238095	0.0952381	0.3	0.146898	1.47153	0.0467674	0.224	2.16277	0.0916482	0.066	0.860729	0.109421	0.586	0.603292	0.740996
_____ASV16409	0.197802	0.0448026	0.12	0.0663325	0.32	0.111355	0.238095	0.0952381	0.1	0.0688247	0.242024	0.00642439	0.868	5.39404	0.190909	0.002	1.64299	0.174449	0.092	0.803587	0.513666
_____ASV16420	0.296703	0.0594942	0.28	0.122746	0.4	0.129099	0.190476	0.111677	0.3	0.105131	0.534329	0.0170077	0.722	1.95016	0.0827651	0.092	1.15391	0.146916	0.309	0.778768	0.661808
_____ASV16421	0.208791	0.0530314	0.12	0.0879394	0.24	0.104563	0.238095	0.13636	0.25	0.0993399	1.93035	0.061241	0.117	1.67532	0.0708668	0.153	0.922453	0.11706	0.559	0.498981	0.736896
_____ASV16429	0.307692	0.0638456	0.24	0.132665	0.4	0.129099	0.285714	0.122336	0.3	0.127733	0.571578	0.0207467	0.654	0.73537	0.0355893	0.608	0.582882	0.0846282	0.88	0.762775	0.795903
_____ASV16444	0.252747	0.0576152	0.2	0.0816497	0.24	0.104563	0.142857	0.0782461	0.45	0.184605	0.359899	0.0129858	0.796	1.05354	0.0506845	0.372	0.570899	0.0823961	0.876	0.793014	0.794709
_____ASV16460	0.373626	0.0674828	0.16	0.0945163	0.56	0.164114	0.47619	0.148309	0.3	0.105131	1.30521	0.0456239	0.278	0.37103	0.0172926	0.845	0.785369	0.109811	0.661	0.635957	0.753702
_____ASV16493	0.21978	0.0489254	0.08	0.0553775	0.36	0.113725	0.190476	0.111677	0.25	0.0993399	0.534303	0.0190167	0.664	0.639244	0.0303356	0.647	0.760816	0.108314	0.678	0.766034	0.757535
_____ASV16496	0.263736	0.06782	0.4	0.182574	0.28	0.122746	0.190476	0.0878052	0.15	0.109424	0.287546	0.0102514	0.864	1.70122	0.0808678	0.145	0.456735	0.0651329	0.94	0.802777	0.806913
_____ASV16536	0.208791	0.0595393	0.04	0.04	0.28	0.147422	0.428571	0.162882	0.1	0.0688247	0.268999	0.0101514	0.857	1.45723	0.0733232	0.209	0.155013	0.0233994	1	0.801839	0.815913
_____ASV16583	0.230769	0.0565101	0.16	0.0748331	0.36	0.14	0.238095	0.13636	0.15	0.0819178	1.18913	0.0406589	0.33	0.499744	0.0227832	0.734	0.931075	0.127342	0.51	0.663663	0.724386
_____ASV16594	0.230769	0.0520095	0.32	0.125433	0.28	0.0916515	0	0	0.3	0.127733	2.56828	0.068179	0.057	1.2025	0.0425631	0.318	2.45784	0.260989	0.014	0.385244	0.282477
_____ASV1660	4.01099	0.220718	3.44	0.447512	4.08	0.454313	4.2381	0.472606	4.4	0.358359	1.53526	0.0518404	0.213	1.03259	0.0464892	0.378	0.759109	0.10253	0.689	0.596716	0.75916
_____ASV16691	0.285714	0.0590642	0.16	0.0945163	0.36	0.127541	0.333333	0.125988	0.3	0.127733	0.846538	0.0275739	0.484	1.61183	0.0700018	0.162	1.00961	0.131542	0.44	0.718582	0.705505
_____ASV16707	0.395604	0.0839779	0.4	0.129099	0.52	0.231805	0.238095	0.0952381	0.4	0.168585	2.65312	0.0825155	0.039	1.44268	0.0598256	0.205	0.977412	0.121595	0.453	0.328264	0.708501
_____ASV1675	4.37363	0.239377	4.48	0.510294	4.48	0.458694	4.2381	0.477617	4.25	0.485988	1.25592	0.0422527	0.295	1.55159	0.0695997	0.191	0.683168	0.0919347	0.789	0.646342	0.778658
_____ASV16759	0.340659	0.0648465	0.48	0.154056	0.24	0.087178	0.47619	0.148309	0.15	0.109424	2.05869	0.0636165	0.106	2.3547	0.097018	0.046	0.874013	0.108033	0.577	0.481959	0.739451
_____ASV16820	0.241758	0.052625	0.2	0.1	0.36	0.113725	0.190476	0.111677	0.2	0.0917663	0.867409	0.0294955	0.458	0.156635	0.00710166	0.971	1.1663	0.158637	0.32	0.709053	0.66577
_____ASV1687	4.14286	0.275394	4.6	0.565685	5.04	0.543078	3.42857	0.528121	3.2	0.46226	0.671814	0.0204667	0.585	4.13491	0.167959	0.007	0.743271	0.0905743	0.707	0.746475	0.762311
_____ASV1692	4.56044	0.455655	4.16	0.623645	3.68	0.460869	6.33333	1.61442	4.3	0.637016	0.6595	0.0230296	0.589	0.642664	0.0299222	0.672	0.863516	0.120615	0.573	0.747127	0.738414
_____ASV170	29.1319	0.802805	30.2	1.62891	28.36	1.43397	29.4762	2.0858	28.4	1.22345	0.155547	0.00522477	0.934	2.96996	0.133013	0.02	0.497213	0.066805	0.912	0.813134	0.800864
_____ASV17008	0.208791	0.045604	0.24	0.087178	0.2	0.1	0.142857	0.0782461	0.25	0.0993399	2.06348	0.0685905	0.121	0.802907	0.0355851	0.54	0.820826	0.109138	0.626	0.504978	0.746862
_____ASV17038	0.21978	0.0601224	0.2	0.0816497	0.24	0.119443	0.333333	0.186871	0.1	0.0688247	0.700181	0.0213049	0.586	1.01398	0.0411373	0.403	1.78649	0.217435	0.053	0.746861	0.442065
_____ASV17048	0.230769	0.0586309	0.08	0.0553775	0.32	0.138082	0.380952	0.161484	0.15	0.0819178	2.39354	0.0827226	0.081	0.578207	0.0266444	0.674	0.525833	0.072693	0.888	0.438516	0.796466
_____ASV1705	4.04396	0.254825	3.76	0.425363	4.6	0.6245	3.95238	0.545441	3.8	0.374166	1.16613	0.0413713	0.34	0.106333	0.00502988	0.997	0.803084	0.113965	0.648	0.66879	0.751357
_____ASV17087	0.274725	0.0564863	0.28	0.108321	0.28	0.122746	0.190476	0.0878052	0.35	0.131289	0.51114	0.0132944	0.669	4.6157	0.160069	0.007	2.0289	0.211082	0.029	0.766936	0.367268
_____ASV17109	0.285714	0.0569594	0.04	0.04	0.4	0.129099	0.285714	0.101015	0.45	0.153469	0.238829	0.00889677	0.846	0.0980203	0.00486857	0.988	0.702055	0.104611	0.773	0.800073	0.775682
_____ASV1713	4.58242	0.267976	4.4	0.5	4.96	0.397827	3.71429	0.403218	5.25	0.804183	0.583897	0.019515	0.617	1.75586	0.0782457	0.143	0.832186	0.111253	0.609	0.752831	0.744976
_____ASV17143	0.21978	0.06212	0.12	0.0663325	0.2	0.1	0.333333	0.199205	0.25	0.12301	1.44365	0.0487132	0.231	1.15769	0.0520855	0.352	0.745432	0.100613	0.712	0.607306	0.763145
_____ASV17148	0.252747	0.0484016	0.44	0.116619	0.12	0.0663325	0.285714	0.101015	0.15	0.0819178	0.662104	0.0208178	0.571	1.24989	0.0523987	0.28	1.45234	0.182657	0.158	0.742064	0.578644
_____ASV1715	4	0.238534	3.68	0.488944	4.16	0.453431	3.95238	0.495101	4.25	0.491373	0.0442125	0.00162041	0.989	0.318168	0.015548	0.874	0.78741	0.115436	0.643	0.822207	0.750312
_____ASV17152	0.395604	0.0909576	0.4	0.251661	0.44	0.142361	0.238095	0.0952381	0.5	0.184961	2.74493	0.0894086	0.049	0.974915	0.0423403	0.426	0.74736	0.0973729	0.688	0.357617	0.75916
_____ASV1716	4.47253	0.278379	4.64	0.577004	4.76	0.661513	4.09524	0.41921	4.3	0.492576	1.20581	0.0402342	0.312	0.258268	0.0114901	0.901	1.18825	0.158592	0.298	0.655871	0.656274
_____ASV17177	0.373626	0.0775831	0.2	0.0816497	0.32	0.125433	0.47619	0.163577	0.55	0.245753	0.510016	0.0173308	0.689	0.35348	0.0160154	0.869	1.19509	0.162441	0.268	0.77062	0.647199
_____ASV172	29.4176	0.913481	27.92	1.39394	29.84	1.68194	26.7619	2.03646	33.55	2.10197	2.79158	0.0808419	0.039	0.25245	0.00974766	0.914	1.93414	0.224044	0.067	0.328264	0.473825
_____ASV17202	0.549451	0.0845353	0.48	0.117189	0.68	0.197653	0.571429	0.213491	0.45	0.135239	0.206495	0.00626736	0.88	2.75132	0.111341	0.032	1.35153	0.164082	0.205	0.805757	0.608518
_____ASV17213	0.318681	0.0582176	0.28	0.0916515	0.28	0.122746	0.238095	0.11761	0.5	0.135724	0.36793	0.0116402	0.792	1.31918	0.0556465	0.257	1.45378	0.183973	0.133	0.792727	0.555761
_____ASV17267	0.296703	0.0615123	0.32	0.095219	0.32	0.125433	0.238095	0.152827	0.3	0.127733	0.342417	0.0121665	0.798	1.2774	0.0605167	0.276	0.607996	0.0864114	0.83	0.793014	0.787368
_____ASV1732	4.68132	0.247023	5.36	0.51923	4.32	0.38175	4.04762	0.532184	4.95	0.530516	1.03198	0.0338483	0.384	0.958128	0.0419013	0.426	1.12806	0.147998	0.338	0.685373	0.671834
_____ASV17326	0.296703	0.0529808	0.16	0.0748331	0.52	0.117189	0.238095	0.11761	0.25	0.0993399	3.14004	0.079326	0.038	3.29712	0.111059	0.019	2.09528	0.21173	0.034	0.324216	0.38846
_____ASV1733	4.65934	0.28311	4.4	0.391578	5.2	0.602771	3.85714	0.464377	5.15	0.77553	0.467304	0.0169329	0.708	0.651253	0.0314644	0.623	0.64878	0.0940349	0.809	0.775043	0.782407
_____ASV1737	3.52747	0.201545	3.92	0.42395	3.76	0.455631	3.38095	0.327154	2.9	0.331662	0.925416	0.0312959	0.448	1.30856	0.0590042	0.286	0.808272	0.109337	0.645	0.7048	0.751345
_____ASV17394	0.263736	0.0559853	0.32	0.111355	0.2	0.0816497	0.333333	0.159364	0.2	0.0917663	0.128909	0.00431464	0.95	0.924998	0.0412801	0.476	1.21205	0.162271	0.281	0.816693	0.649775
_____ASV17448	0.263736	0.0581253	0.32	0.095219	0.16	0.110755	0.428571	0.147542	0.15	0.109424	1.26573	0.0410918	0.279	1.04239	0.0451215	0.38	1.12008	0.145453	0.334	0.636593	0.669717
_____ASV17458	0.197802	0.0589277	0.12	0.0663325	0.2	0.0816497	0.238095	0.194015	0.25	0.12301	3.38095	0.0869198	0.028	1.68393	0.0577223	0.152	2.40113	0.246919	0.008	0.289676	0.231268
_____ASV1746	4.14286	0.250309	3.96	0.463609	4.4	0.51316	3.33333	0.479749	4.9	0.517585	1.20967	0.0351635	0.325	1.81935	0.0705148	0.149	1.77479	0.206363	0.073	0.660788	0.483732
_____ASV1748	3.62637	0.210615	3.72	0.308329	3.52	0.416813	3.90476	0.424852	3.35	0.567891	1.21209	0.0380684	0.331	1.61731	0.0677268	0.181	1.20116	0.150901	0.311	0.664337	0.661808
_____ASV17503	0.21978	0.0640555	0.24	0.132665	0.36	0.172047	0.0952381	0.0656383	0.15	0.0819178	0.615319	0.0206448	0.624	2.37627	0.106303	0.057	0.588669	0.0790027	0.857	0.755521	0.79267
_____ASV1751	3.43956	0.240171	3.16	0.319792	3.04	0.380701	3.57143	0.63084	4.15	0.608168	1.2744	0.0425536	0.301	1.41274	0.0628972	0.219	0.780839	0.104292	0.687	0.65055	0.75916
_____ASV1752	4.03297	0.25025	3.72	0.474412	3.72	0.32414	4.66667	0.629941	4.15	0.595045	0.252858	0.00844024	0.912	1.79155	0.0797346	0.107	0.912581	0.121846	0.545	0.810599	0.733693
_____ASV17532	0.241758	0.0570771	0.32	0.111355	0.2	0.1	0.285714	0.140456	0.15	0.109424	1.24661	0.0423498	0.333	0.443504	0.0200889	0.755	0.982854	0.133558	0.453	0.665234	0.708501
_____ASV17540	0.274725	0.0542817	0.44	0.116619	0.2	0.1	0.238095	0.11761	0.2	0.0917663	0.302731	0.00983396	0.824	3.10146	0.134331	0.022	0.669907	0.0870453	0.775	0.796927	0.775682
_____ASV1758	4.36264	0.208791	3.84	0.363685	4.6	0.404145	4.57143	0.439542	4.5	0.483953	0.902004	0.0275223	0.444	3.41104	0.138772	0.01	0.914197	0.111578	0.527	0.704178	0.72921
_____ASV17629	0.450549	0.0720598	0.2	0.0816497	0.76	0.175879	0.238095	0.11761	0.6	0.152177	0.656864	0.0225969	0.58	1.23448	0.0566233	0.306	0.774817	0.106618	0.664	0.745616	0.754455
_____ASV1763	3.6044	0.214766	3.72	0.362951	4	0.496655	2.85714	0.392099	3.75	0.42843	0.507765	0.0186322	0.683	0.731984	0.0358132	0.571	0.525389	0.0771158	0.896	0.769767	0.798252
_____ASV1768	3.72527	0.229171	3.48	0.420793	4.08	0.479305	3.38095	0.433569	3.95	0.510289	0.564747	0.0195001	0.636	0.978154	0.0450329	0.437	0.856394	0.118282	0.572	0.760114	0.737889
_____ASV17711	0.197802	0.0523438	0.2	0.11547	0.36	0.127541	0.0952381	0.0656383	0.1	0.0688247	1.1092	0.0398786	0.373	0.590714	0.028317	0.667	0.562712	0.080924	0.869	0.681647	0.793993
_____ASV17740	0.241758	0.052625	0.12	0.0663325	0.28	0.108321	0.190476	0.111677	0.4	0.133771	0.825536	0.0254902	0.514	1.5146	0.0623554	0.205	1.46868	0.181394	0.147	0.729157	0.568601
_____ASV1778	4.24176	0.279691	4.24	0.614492	4.28	0.441664	3.57143	0.480929	4.9	0.69168	2.82057	0.0866644	0.034	1.91402	0.0784131	0.11	0.876658	0.107744	0.574	0.310973	0.738414
_____ASV17809	0.197802	0.197802	0.72	0.72	0	0	0	0	0	0	1.2039	0.0408447	0.314	2.2748	0.102902	0.084	0.392882	0.0533171	0.95	0.656498	0.808169
_____ASV17906	0.197802	0.0568179	0.12	0.0663325	0.24	0.119443	0.238095	0.152827	0.2	0.11698	0.572634	0.0173685	0.629	2.54635	0.102978	0.053	1.33381	0.161822	0.208	0.75712	0.610338
_____ASV17946	0.197802	0.0523438	0.24	0.087178	0.28	0.147422	0.142857	0.0782461	0.1	0.0688247	1.50739	0.0476853	0.24	1.29669	0.054693	0.291	1.17708	0.148944	0.289	0.614585	0.653802
_____ASV17960	0.197802	0.0474497	0.12	0.0663325	0.2	0.1	0.047619	0.047619	0.45	0.135239	0.655468	0.0227326	0.609	1.38577	0.0640804	0.25	0.666021	0.0923941	0.769	0.750523	0.774966
_____ASV17969	0.241758	0.0591776	0.04	0.04	0.44	0.173973	0.238095	0.0952381	0.25	0.0993399	0.731569	0.0242207	0.541	2.00678	0.0885871	0.103	0.782586	0.103639	0.668	0.735533	0.755814
_____ASV1799	4.62637	0.283295	5	0.60553	5.32	0.570731	3.66667	0.562026	4.3	0.43589	0.823564	0.0281683	0.627	0.881293	0.0401904	0.774	0.892984	0.122171	0.206	0.756231	0.609291
_____ASV17999	0.373626	0.0775831	0.36	0.127541	0.4	0.152753	0.285714	0.122336	0.45	0.223312	0.23602	0.00870047	0.91	0.176201	0.00866046	0.953	0.747418	0.110209	0.709	0.81031	0.762472
_____ASV18010	0.197802	0.0568179	0.12	0.0663325	0.32	0.138082	0.0952381	0.0656383	0.25	0.160181	0.504243	0.0171438	0.709	1.89379	0.0858493	0.112	0.67916	0.0923632	0.787	0.775232	0.778186
_____ASV18034	0.494505	0.0705354	0.48	0.117189	0.4	0.129099	0.571429	0.162882	0.55	0.169752	4.9522	0.102886	0.003	0.233005	0.00645451	0.946	4.80079	0.398963	0.001	0.0963003	0.0956776
_____ASV1804	3.87912	0.251411	3.4	0.420317	3.84	0.492206	3.66667	0.448985	4.75	0.648379	2.08245	0.0697944	0.096	0.644204	0.0287877	0.641	0.807229	0.108219	0.639	0.46513	0.749122
_____ASV1809	3.50549	0.244287	3.24	0.375411	3.8	0.416333	3.2381	0.452005	3.75	0.739399	2.33508	0.06645	0.077	2.85853	0.108461	0.032	1.33181	0.151599	0.216	0.429103	0.61507
_____ASV1811	3.95604	0.188764	4.44	0.400333	3.76	0.328024	3.66667	0.367315	3.9	0.416122	0.109468	0.00381892	0.961	0.564737	0.0262685	0.697	1.03392	0.144278	0.398	0.818509	0.694149
_____ASV1816	4.84615	0.309761	4.52	0.580574	5.48	0.663626	3.95238	0.475476	5.4	0.70487	0.936564	0.0302591	0.453	0.62752	0.0270324	0.676	1.3779	0.178072	0.173	0.706787	0.588198
_____ASV18175	0.230769	0.0565101	0.32	0.125433	0.12	0.0663325	0.333333	0.159364	0.15	0.0819178	0.304576	0.0101699	0.816	1.25506	0.055876	0.299	1.07604	0.143717	0.393	0.796167	0.690955
_____ASV18195	0.21978	0.0489254	0.12	0.0663325	0.24	0.104563	0.190476	0.0878052	0.35	0.131289	1.52154	0.0521077	0.22	0.506694	0.0231368	0.762	0.83401	0.114249	0.618	0.600066	0.746203
_____ASV18204	0.241758	0.068724	0.28	0.147422	0.36	0.172047	0.190476	0.111677	0.1	0.0688247	0.389507	0.0110089	0.749	1.22158	0.0460349	0.304	2.42408	0.274052	0.008	0.784466	0.231268
_____ASV18250	0.285714	0.0569594	0.24	0.087178	0.4	0.129099	0.285714	0.122336	0.2	0.11698	0.864501	0.0266426	0.456	2.59542	0.106649	0.047	1.1141	0.137339	0.351	0.708665	0.674006
_____ASV1826	4.02198	0.249531	4.2	0.310913	4.76	0.661513	3.04762	0.405182	3.9	0.475173	1.41517	0.0427343	0.258	1.23458	0.0497082	0.278	1.59689	0.192887	0.131	0.627146	0.553959
_____ASV1828	4.32967	0.227023	3.92	0.364783	4.28	0.467333	4.95238	0.504627	4.25	0.491373	1.02114	0.0327745	0.422	1.40403	0.0600854	0.243	1.14914	0.147532	0.306	0.697473	0.660744
_____ASV1832	3.7033	0.250759	2.64	0.391067	4	0.469042	4.42857	0.587859	3.9	0.522645	0.764957	0.0253874	0.544	0.635382	0.028116	0.643	1.21315	0.161048	0.29	0.736273	0.653802
_____ASV18338	0.241758	0.0591776	0.24	0.087178	0.32	0.138082	0.238095	0.0952381	0.15	0.15	0.787912	0.0275025	0.557	0.75545	0.0351593	0.583	0.796712	0.111239	0.652	0.739222	0.751822
_____ASV1835	3.41758	0.241619	3.08	0.465188	3.2	0.416333	3.38095	0.433569	4.15	0.629432	0.854035	0.0281707	0.527	0.187498	0.00824626	0.946	1.38642	0.182927	0.193	0.732035	0.602821
_____ASV18400	0.274725	0.0606556	0.32	0.138082	0.32	0.125433	0.142857	0.0782461	0.3	0.127733	2.70554	0.0781815	0.047	2.255	0.086883	0.076	1.30676	0.151044	0.249	0.35193	0.635573
_____ASV1841	3.71429	0.226609	3.92	0.475815	3.56	0.44	3.80952	0.528335	3.55	0.358909	1.04812	0.0328812	0.359	2.02332	0.084633	0.101	1.11586	0.140025	0.37	0.677537	0.681271
_____ASV18414	0.21978	0.0489254	0.2	0.0816497	0.2	0.0816497	0.142857	0.104328	0.35	0.131289	2.78984	0.075518	0.054	3.32212	0.119901	0.014	1.5142	0.163951	0.143	0.376162	0.564615
_____ASV18430	0.197802	0.0523438	0.32	0.111355	0.2	0.129099	0.047619	0.047619	0.2	0.0917663	0.335992	0.0112197	0.823	1.4556	0.0648087	0.217	1.0008	0.133678	0.433	0.796927	0.704188
_____ASV186	26.4286	0.779647	28.32	1.47504	25.76	1.4914	27.2857	1.74594	24	1.47256	0.924298	0.0283766	0.42	1.30356	0.0533604	0.239	1.56088	0.19168	0.13	0.697167	0.553359
_____ASV1860	3.71429	0.215564	3.48	0.365696	4.12	0.444672	3.04762	0.393254	4.2	0.505756	0.464414	0.0159446	0.712	1.67727	0.0767803	0.176	0.689836	0.0947357	0.765	0.775909	0.773978
_____ASV18645	0.263736	0.0621848	0.24	0.104563	0.36	0.172047	0.0952381	0.0656383	0.35	0.109424	0.24062	0.00754992	0.884	0.795344	0.0332739	0.547	1.7257	0.216589	0.083	0.806199	0.503845
_____ASV18647	0.230769	0.0520095	0.24	0.087178	0.16	0.0748331	0.238095	0.13636	0.3	0.127733	0.430677	0.0141877	0.747	0.427362	0.0187713	0.779	1.42215	0.187398	0.151	0.784344	0.571988
_____ASV1865	4	0.226994	3.6	0.316228	3.92	0.427863	4.14286	0.479512	4.45	0.621861	1.20299	0.0377538	0.327	0.849424	0.0355435	0.497	1.46549	0.183967	0.149	0.661981	0.57068
_____ASV18654	0.197802	0.0523438	0.28	0.122746	0.28	0.122746	0.047619	0.047619	0.15	0.0819178	0.982933	0.0300338	0.414	2.81636	0.114739	0.035	1.0807	0.132085	0.352	0.695723	0.674006
_____ASV18670	0.208791	0.0595393	0.2	0.141421	0.12	0.0663325	0.333333	0.143649	0.2	0.11698	1.80918	0.0577004	0.147	1.02259	0.0434849	0.389	1.12884	0.144009	0.329	0.532795	0.669284
_____ASV187	29.8022	0.857947	30.44	1.41195	28	1.84391	30.4286	1.71904	30.6	1.94585	0.533274	0.0180318	0.675	0.245818	0.0110826	0.926	1.26159	0.170634	0.216	0.76861	0.61507
_____ASV1870	3.24176	0.192877	2.84	0.292575	2.8	0.428174	3.71429	0.359516	3.8	0.426738	0.334598	0.0101257	0.82	3.25577	0.131369	0.023	1.17558	0.142302	0.313	0.796708	0.66283
_____ASV1872	3.52747	0.220633	2.84	0.309192	3.8	0.458258	3.90476	0.413491	3.65	0.577084	0.503292	0.0171204	0.67	0.275016	0.0124736	0.905	1.21514	0.165341	0.3	0.766936	0.657748
_____ASV18827	0.263736	0.0537601	0.36	0.113725	0.28	0.108321	0.285714	0.122336	0.1	0.0688247	1.13863	0.0381995	0.376	1.39118	0.0622297	0.254	0.786814	0.105586	0.663	0.682966	0.754243
_____ASV18884	0.296703	0.0773406	0.32	0.213854	0.32	0.111355	0.142857	0.104328	0.4	0.152177	0.497899	0.0181277	0.699	1.36019	0.0660297	0.237	0.37202	0.0541785	0.982	0.77224	0.812899
_____ASV18926	0.32967	0.0626149	0.24	0.119443	0.2	0.0816497	0.380952	0.12866	0.55	0.169752	0.798779	0.0216675	0.476	4.19001	0.151543	0.004	1.70331	0.184814	0.09	0.716209	0.513666
_____ASV18987	0.32967	0.0564626	0.32	0.111355	0.32	0.111355	0.285714	0.101015	0.4	0.133771	2.42334	0.0775667	0.075	1.39838	0.0596797	0.228	0.821861	0.105225	0.636	0.426358	0.74892
_____ASV19	109.319	3.05529	121.76	7.36417	109.2	5.15526	99.1429	5.45863	104.6	4.85657	1.05058	0.0322811	0.394	2.85231	0.116857	0.038	1.00608	0.123655	0.447	0.688226	0.707398
_____ASV1903	3.56044	0.229779	2.72	0.380876	3.96	0.511468	3.90476	0.482576	3.75	0.415964	0.784506	0.0288674	0.544	0.398631	0.0195578	0.807	0.548379	0.0807146	0.879	0.736273	0.79563
_____ASV1905	3.45055	0.221144	4.12	0.425519	2.88	0.397157	2.80952	0.38803	4	0.512989	1.03736	0.0335229	0.369	1.57563	0.0678898	0.177	1.03499	0.133785	0.416	0.680559	0.70013
_____ASV1910	3.03297	0.201612	3.08	0.288213	3	0.506623	2.95238	0.348303	3.1	0.452479	0.424207	0.0150561	0.753	0.564559	0.0267167	0.737	0.832878	0.118243	0.64	0.784981	0.749334
_____ASV19193	0.230769	0.0496063	0.24	0.104563	0.32	0.111355	0.142857	0.0782461	0.2	0.0917663	1.22431	0.0392295	0.304	0.863272	0.0368816	0.478	1.2917	0.165556	0.245	0.652606	0.635202
_____ASV1922	3.42857	0.267098	3.36	0.461447	4.04	0.592959	2.95238	0.504627	3.25	0.570664	0.0138068	0.000506453	0.999	0.709384	0.0346949	0.605	0.65887	0.0966729	0.79	0.824701	0.778764
_____ASV19240	0.318681	0.0582176	0.32	0.111355	0.28	0.0916515	0.285714	0.122336	0.4	0.152177	4.35159	0.0814194	0.006	11.8818	0.296414	0.001	2.39652	0.179358	0.015	0.137952	0.287404
_____ASV1927	3.48352	0.246768	3.88	0.362031	3.16	0.434665	3.66667	0.72155	3.2	0.456532	2.0816	0.06804	0.113	1.85985	0.0810556	0.125	0.59143	0.0773269	0.841	0.492428	0.790071
_____ASV19325	0.21978	0.0463627	0.2	0.0816497	0.2	0.0816497	0.238095	0.0952381	0.25	0.12301	3.87981	0.103067	0.012	2.45794	0.0870603	0.059	1.70492	0.181165	0.077	0.198334	0.493693
_____ASV19329	0.197802	0.0474497	0.12	0.0879394	0.16	0.0748331	0.333333	0.125988	0.2	0.0917663	0.0379961	0.00116269	0.99	2.24087	0.0914277	0.087	1.49678	0.183207	0.17	0.822207	0.586849
_____ASV1938	3.79121	0.243357	3.16	0.309192	4.44	0.594643	3.47619	0.35603	4.1	0.602189	0.516728	0.0174017	0.691	0.801701	0.0359982	0.529	1.11044	0.149585	0.371	0.771313	0.681271
_____ASV19452	0.21978	0.0536852	0.12	0.0663325	0.32	0.125433	0.238095	0.11761	0.2	0.11698	0.669034	0.022212	0.535	1.28972	0.0570919	0.279	1.01626	0.13496	0.43	0.733832	0.703465
_____ASV19466	0.351648	0.0632332	0.32	0.095219	0.08	0.0553775	0.52381	0.148309	0.55	0.184605	0.0278462	0.000932278	0.984	1.84659	0.0824307	0.131	0.928096	0.124289	0.508	0.820816	0.723
_____ASV195	29.1429	0.692286	30.12	1.34947	28.04	1.12172	28.5714	1.66272	29.9	1.49014	0.611534	0.0229255	0.588	0.299939	0.0149924	0.881	0.49917	0.0748526	0.906	0.747127	0.800429
_____ASV196	27.0659	0.84339	26.64	1.22049	26.96	1.85875	29.1429	1.80249	25.55	1.8869	0.0720791	0.0025489	0.967	0.193754	0.00913549	0.94	1.07037	0.151403	0.387	0.818754	0.687332
_____ASV1962	3.57143	0.229212	4.16	0.49558	3.84	0.372738	2.7619	0.330258	3.35	0.581627	0.941562	0.0310687	0.464	0.430196	0.0189269	0.785	1.28098	0.169075	0.247	0.711727	0.635573
_____ASV1970	3.36264	0.222932	3.64	0.419841	2.72	0.313688	3.42857	0.444926	3.75	0.615052	1.5741	0.0477107	0.203	3.85672	0.155862	0.005	0.652393	0.0790956	0.817	0.588497	0.783962
_____ASV1971	3.0989	0.245623	2.12	0.388673	4.36	0.565332	2.66667	0.373741	3.2	0.473509	0.699634	0.0218125	0.565	3.30137	0.137236	0.019	0.826686	0.103095	0.609	0.740962	0.744976
_____ASV1973	3.34066	0.224951	2.52	0.356464	3.48	0.408738	3.47619	0.509991	4.05	0.51542	2.92006	0.0916	0.035	0.307752	0.0128719	0.882	1.22032	0.153122	0.262	0.314177	0.64457
_____ASV1975	3.18681	0.207263	3.72	0.329242	2.64	0.331059	3.38095	0.532184	3	0.475727	0.613595	0.0190572	0.61	0.936136	0.0387664	0.428	1.66727	0.20713	0.08	0.750583	0.498279
_____ASV1977	3.08791	0.237328	2.8	0.341565	3.32	0.543814	2.61905	0.444416	3.65	0.553815	0.457569	0.0146782	0.716	2.08243	0.0890689	0.098	1.06813	0.137057	0.398	0.776318	0.694149
_____ASV1978	3.61538	0.262313	3.12	0.510947	4.32	0.499066	3.38095	0.513977	3.6	0.577654	1.80511	0.0575886	0.159	1.18558	0.0504315	0.324	1.07308	0.136938	0.39	0.546983	0.689604
_____ASV19847	0.340659	0.0589277	0.28	0.0916515	0.56	0.142361	0.285714	0.122336	0.2	0.0917663	1.52806	0.0426438	0.224	1.42873	0.0531627	0.233	2.18332	0.243722	0.024	0.603292	0.338328
_____ASV19885	0.285714	0.0737711	0.12	0.0663325	0.28	0.147422	0.380952	0.145997	0.4	0.222427	4.6377	0.136276	0.012	2.12878	0.0834039	0.075	0.722227	0.0848888	0.73	0.198334	0.766871
_____ASV1993	3.69231	0.244446	3.64	0.502925	4.56	0.541849	2.90476	0.383622	3.5	0.4199	1.81285	0.0603479	0.146	0.226584	0.010057	0.918	1.0646	0.141757	0.378	0.531742	0.684045
_____ASV19936	0.263736	0.0559853	0.32	0.125433	0.28	0.108321	0.285714	0.122336	0.15	0.0819178	1.39866	0.0442588	0.225	3.32618	0.140337	0.016	0.525399	0.0665024	0.884	0.603492	0.796328
_____ASV19996	0.307692	0.0598988	0.48	0.130639	0.2	0.0816497	0.285714	0.122336	0.25	0.14281	0.539116	0.0179581	0.651	1.40725	0.0625011	0.249	0.984654	0.131197	0.478	0.76236	0.715964
_____ASV2000	3.38462	0.20421	3.16	0.324962	3.36	0.446766	3.19048	0.362656	3.9	0.502101	1.18355	0.0354541	0.339	2.42155	0.0967191	0.052	1.32591	0.158875	0.225	0.66849	0.621833
_____ASV20043	0.252747	0.0636562	0.32	0.160416	0.24	0.104563	0.238095	0.13636	0.2	0.0917663	1.05794	0.0353648	0.374	1.90683	0.0849889	0.124	0.661979	0.0885148	0.778	0.682224	0.776332
_____ASV2010	3.83516	0.236614	4.36	0.48949	4.12	0.463033	3.47619	0.490961	3.2	0.414221	0.74059	0.0255556	0.566	1.95199	0.08981	0.105	0.49242	0.0679678	0.931	0.740962	0.804677
_____ASV2011	3.36264	0.205252	3.36	0.427707	3.16	0.324962	3.2381	0.330258	3.75	0.566034	2.54217	0.0710259	0.056	2.61793	0.0975233	0.039	1.5232	0.170227	0.123	0.3835	0.546791
_____ASV2015	2.94505	0.209868	2.48	0.387814	3.52	0.432512	2.80952	0.381844	2.95	0.467215	0.404461	0.0138142	0.784	1.35339	0.0616326	0.23	0.850741	0.116227	0.595	0.790946	0.741502
_____ASV20172	0.384615	0.0777731	0.56	0.200666	0.24	0.104563	0.47619	0.177537	0.25	0.0993399	0.953591	0.0322074	0.442	1.45539	0.065541	0.213	0.761759	0.102913	0.705	0.703686	0.762094
_____ASV2018	3.3956	0.188742	2.8	0.316228	3.76	0.429263	3.71429	0.33197	3.35	0.399177	0.784755	0.0261068	0.508	0.96799	0.0429368	0.433	1.07933	0.143626	0.361	0.727136	0.677076
_____ASV20202	0.208791	0.0635085	0.08	0.0553775	0.24	0.119443	0.380952	0.212426	0.15	0.0819178	0.155306	0.00534216	0.926	1.14644	0.0525796	0.337	0.930294	0.128	0.5	0.811801	0.721165
_____ASV2021	4.08791	0.262257	4	0.486484	4.04	0.494907	4.14286	0.566046	4.2	0.60524	1.35089	0.0456649	0.282	1.15813	0.0521983	0.329	0.755256	0.102121	0.696	0.637711	0.759843
_____ASV2025	3.76923	0.252981	4.6	0.58023	4.16	0.40694	2.95238	0.449742	3.1	0.496832	0.220347	0.00763753	0.869	2.22789	0.102963	0.079	0.498248	0.0690799	0.918	0.803587	0.801954
_____ASV2027	3.47253	0.213318	3.76	0.504249	3.52	0.361109	3.28571	0.478802	3.25	0.331464	1.33043	0.0397254	0.287	3.42477	0.136348	0.011	0.981791	0.117262	0.479	0.639849	0.716232
_____ASV2032	4.04396	0.251934	3.68	0.415211	4.76	0.627907	3.2381	0.407692	4.45	0.45	0.889311	0.0278687	0.46	1.16207	0.0485549	0.329	1.45133	0.181924	0.158	0.709584	0.578644
_____ASV20353	0.21978	0.0463627	0.24	0.087178	0.24	0.087178	0.190476	0.111677	0.2	0.0917663	1.50151	0.0529476	0.213	0.197848	0.00930223	0.945	0.731615	0.103195	0.689	0.596716	0.75916
_____ASV20362	0.197802	0.0474497	0.2	0.0816497	0.28	0.122746	0.142857	0.0782461	0.15	0.0819178	1.4047	0.0449804	0.266	1.70663	0.0728645	0.136	0.970586	0.124318	0.465	0.630441	0.712909
_____ASV20404	0.21978	0.0513605	0.12	0.0879394	0.16	0.0945163	0.285714	0.101015	0.35	0.131289	0.0395364	0.00128061	0.984	1.31761	0.0569045	0.279	1.35252	0.175236	0.205	0.820816	0.608518
_____ASV20467	0.296703	0.0615123	0.16	0.0945163	0.48	0.154056	0.285714	0.122336	0.25	0.0993399	2.81632	0.0805587	0.053	3.06099	0.116743	0.025	1.09889	0.125732	0.353	0.37231	0.674006
_____ASV20548	0.274725	0.0586081	0.24	0.144684	0.32	0.095219	0.285714	0.101015	0.25	0.12301	0.52389	0.0159031	0.682	1.84115	0.0745191	0.12	1.57433	0.191159	0.114	0.769566	0.535177
_____ASV2056	3.37363	0.246909	3.96	0.536905	3.48	0.490306	2.80952	0.445181	3.1	0.463965	1.96739	0.0585636	0.137	2.41113	0.0956966	0.065	1.1863	0.141251	0.304	0.523777	0.659402
_____ASV20570	0.32967	0.0606335	0.36	0.113725	0.32	0.125433	0.333333	0.125988	0.3	0.127733	0.0790223	0.00263005	0.959	2.49299	0.11063	0.052	0.744073	0.099058	0.706	0.81808	0.762311
_____ASV20614	0.241758	0.0631696	0.28	0.122746	0.28	0.122746	0.190476	0.111677	0.2	0.155597	0.414861	0.0150834	0.756	0.146977	0.00712502	0.973	0.806722	0.117323	0.641	0.785541	0.749334
_____ASV2062	2.93407	0.20423	2.68	0.36842	2.68	0.335261	3.14286	0.409911	3.35	0.549042	1.18821	0.0423032	0.332	0.199705	0.00948001	0.942	0.74169	0.105624	0.692	0.664742	0.759445
_____ASV2065	2.49451	0.196037	2	0.34641	2.84	0.359073	2.71429	0.512431	2.45	0.343932	1.76077	0.0548763	0.168	1.35143	0.0561584	0.269	1.2142	0.151368	0.27	0.558785	0.648124
_____ASV2068	3.10989	0.208167	2.4	0.341565	3.08	0.403815	3.52381	0.4398	3.6	0.472396	0.225995	0.00667196	0.879	0.93553	0.0368258	0.445	2.18307	0.2578	0.023	0.805629	0.333096
_____ASV2070	3.94505	0.228261	4.16	0.423005	3.8	0.447214	3.71429	0.56964	4.1	0.396697	1.0156	0.0345516	0.394	1.25703	0.0570202	0.294	0.758894	0.103272	0.694	0.688226	0.75956
_____ASV20788	0.263736	0.0621848	0.28	0.0916515	0.4	0.152753	0.142857	0.142857	0.2	0.0917663	0.0698473	0.0024635	0.98	0.766927	0.0360659	0.548	0.898433	0.12675	0.566	0.81976	0.737541
_____ASV2091	2.67033	0.208521	3.32	0.407104	2.24	0.347755	2.61905	0.490268	2.45	0.419743	0.297265	0.00888699	0.856	2.00779	0.0800328	0.107	1.70211	0.203544	0.081	0.801654	0.499058
_____ASV2092	3.40659	0.205527	3.16	0.368239	3	0.382971	4	0.497613	3.6	0.393366	0.514069	0.0160531	0.661	0.823211	0.0342759	0.485	1.68615	0.210617	0.072	0.765224	0.481842
_____ASV21015	0.208791	0.0530314	0.08	0.0553775	0.44	0.142361	0.047619	0.047619	0.25	0.12301	1.1099	0.036058	0.367	1.08261	0.0468951	0.396	1.14025	0.148176	0.325	0.679882	0.667095
_____ASV21027	0.274725	0.0586081	0.2	0.0816497	0.4	0.141421	0.333333	0.143649	0.15	0.0819178	1.70896	0.0602804	0.19	0.588181	0.0276626	0.695	0.547602	0.0772623	0.863	0.578558	0.793433
_____ASV21040	0.241758	0.052625	0.24	0.104563	0.24	0.104563	0.190476	0.0878052	0.3	0.127733	0.251681	0.0084812	0.871	1.8227	0.0818956	0.141	0.831642	0.112099	0.6	0.804129	0.742615
_____ASV21090	0.21978	0.0559133	0.04	0.04	0.28	0.108321	0.333333	0.159364	0.25	0.12301	0.892691	0.0285267	0.492	0.925353	0.0394272	0.454	1.37501	0.175759	0.17	0.72195	0.586849
_____ASV2113	3.38462	0.259034	3.6	0.489898	3.88	0.563678	2.42857	0.470923	3.5	0.5	0.812551	0.0271201	0.516	0.786289	0.0349913	0.5	1.10842	0.14798	0.363	0.729157	0.677742
_____ASV2117	3.0989	0.209689	2.8	0.404145	3.44	0.432358	3.28571	0.403218	2.85	0.442927	1.55923	0.0509371	0.197	1.2469	0.054312	0.321	0.930601	0.121604	0.514	0.582021	0.726173
_____ASV2119	3.05495	0.223395	3.92	0.493018	3.12	0.425519	2.7619	0.39584	2.2	0.374166	1.05952	0.0321834	0.381	0.427268	0.0173046	0.754	1.90636	0.231626	0.052	0.684329	0.440412
_____ASV21287	0.384615	0.0712169	0.16	0.0748331	0.48	0.130639	0.47619	0.190476	0.45	0.169752	0.831361	0.0288602	0.479	1.0317	0.0477532	0.395	0.733202	0.101811	0.72	0.717339	0.764544
_____ASV213	24.6044	0.71319	24.12	1.44143	24.32	1.42328	25.2857	1.4077	24.85	1.49785	0.153354	0.00543282	0.909	0.77906	0.0367992	0.553	0.84216	0.119339	0.594	0.810238	0.741377
_____ASV21349	0.274725	0.0606556	0.28	0.108321	0.16	0.0748331	0.52381	0.190476	0.15	0.0819178	1.37231	0.0463877	0.273	0.209687	0.00945061	0.947	1.06626	0.144169	0.397	0.634886	0.693629
_____ASV2142	3.7033	0.237248	3.4	0.369685	3.36	0.472158	4.28571	0.468751	3.9	0.606543	0.775301	0.0274576	0.502	0.926048	0.0437285	0.429	0.639903	0.0906497	0.812	0.724706	0.782659
_____ASV2143	3.62637	0.253738	3.84	0.505569	3.72	0.452843	2.90476	0.344375	4	0.699624	0.667347	0.0212943	0.591	0.656329	0.0279237	0.63	1.53251	0.195603	0.138	0.747198	0.559777
_____ASV21564	0.197802	0.0499567	0.16	0.0945163	0.08	0.0553775	0.285714	0.122336	0.3	0.127733	3.20615	0.095842	0.032	0.833566	0.0332239	0.497	1.36705	0.163462	0.205	0.303226	0.608518
_____ASV21574	0.197802	0.0568179	0.24	0.144684	0.24	0.104563	0.0952381	0.0656383	0.2	0.11698	1.2041	0.0401632	0.345	2.68294	0.11932	0.033	0.38305	0.0511071	0.967	0.671576	0.810723
_____ASV2164	3.26374	0.233273	2.88	0.338231	3.88	0.557734	3.42857	0.450246	2.8	0.479034	0.0402171	0.00108714	0.985	3.04273	0.109667	0.025	2.30743	0.249496	0.019	0.820828	0.315533
_____ASV2170	3.42857	0.232911	2.64	0.378065	3.76	0.470035	3.14286	0.443394	4.3	0.533607	1.7822	0.0499568	0.149	1.22225	0.0456814	0.279	2.14905	0.240961	0.031	0.535897	0.377447
_____ASV21713	0.21978	0.0489254	0.24	0.087178	0.12	0.0663325	0.333333	0.143649	0.2	0.0917663	0.775328	0.0263902	0.491	0.999714	0.0453704	0.421	0.9011	0.122685	0.532	0.721755	0.730584
_____ASV2192	3.28571	0.252115	3.08	0.360185	3.64	0.713863	2.38095	0.319793	4.05	0.400493	1.04356	0.0344648	0.386	0.771306	0.0339645	0.542	1.13506	0.149948	0.298	0.685666	0.656274
_____ASV2199	3.8022	0.235038	4	0.387298	3.96	0.470744	2.90476	0.430419	4.3	0.580834	0.263219	0.00918607	0.877	0.68286	0.0317748	0.628	0.953442	0.133097	0.483	0.805174	0.717654
_____ASV2208	0.835165	0.139127	1.2	0.387298	0.72	0.22745	0.666667	0.221825	0.7	0.179179	1.04844	0.0368817	0.408	1.5632	0.0733196	0.168	0.406955	0.0572628	0.973	0.692978	0.81176
_____ASV2225	3.38462	0.252349	3.12	0.371124	3.4	0.489898	3.52381	0.567446	3.55	0.642671	0.326596	0.0117262	0.815	0.847045	0.0405502	0.531	0.682277	0.0979868	0.794	0.796167	0.778935
_____ASV224	23.6374	0.777196	25.08	1.50546	24.92	1.51978	21.2381	1.63577	22.75	1.49363	1.23748	0.0393713	0.349	2.39534	0.101613	0.061	0.833265	0.106044	0.611	0.673156	0.744976
_____ASV2242	3.42857	0.214916	3.4	0.404145	3.68	0.464471	3.04762	0.422443	3.55	0.4321	2.00439	0.0638416	0.125	2.14959	0.0912885	0.076	0.714784	0.091066	0.764	0.508782	0.773653
_____ASV2255	2.08791	0.184005	1.72	0.267831	2.44	0.396148	2	0.402374	2.2	0.414221	0.65389	0.0219011	0.604	0.29953	0.0133764	0.889	1.28415	0.172043	0.215	0.749537	0.61507
_____ASV227	22.0769	0.722435	19.96	1.31083	21.48	1.36029	23.8095	1.55781	23.65	1.52225	1.28624	0.0345149	0.297	2.96924	0.106236	0.02	2.08854	0.224176	0.025	0.64846	0.344244
_____ASV2271	2.98901	0.185884	3.48	0.4005	2.44	0.360925	3.14286	0.318372	2.9	0.36921	0.959365	0.0314073	0.419	1.66837	0.0728244	0.151	0.923849	0.120978	0.498	0.696818	0.721165
_____ASV2275	3.04396	0.225327	2.36	0.3995	3.52	0.40464	3	0.457738	3.35	0.549042	1.1141	0.0330475	0.365	4.50355	0.178118	0.002	0.731665	0.0868132	0.744	0.678693	0.768995
_____ASV2293	2.74725	0.202905	3	0.416333	2.52	0.356464	2.66667	0.427247	2.8	0.45073	0.247893	0.00805348	0.871	2.44741	0.106015	0.062	0.900761	0.117055	0.549	0.804129	0.734954
_____ASV2301	3.25275	0.229983	3.96	0.53066	2.88	0.343123	2.61905	0.439026	3.5	0.478484	1.5487	0.0440997	0.198	4.72162	0.179266	0.002	0.90181	0.102717	0.55	0.583596	0.734954
_____ASV2326	2.92308	0.197809	3.08	0.446915	2.52	0.32721	3	0.425385	3.15	0.378883	0.215935	0.0065602	0.88	1.38219	0.0559889	0.287	1.79758	0.218445	0.068	0.805757	0.474561
_____ASV2331	2.52747	0.187745	2.6	0.310913	2.32	0.363868	2.7619	0.487485	2.45	0.358909	1.00415	0.0261205	0.413	4.55197	0.157878	0.001	1.92574	0.200373	0.05	0.69556	0.436691
_____ASV2332	2.84615	0.194505	2.32	0.325167	2.92	0.364783	2.95238	0.485387	3.3	0.384571	1.91492	0.0500388	0.154	4.20336	0.14645	0.011	1.77069	0.185079	0.071	0.541284	0.480352
_____ASV2359	3.47253	0.217849	4.08	0.472299	3.08	0.407922	3.28571	0.426184	3.4	0.412948	1.45922	0.0477353	0.229	1.25455	0.0547201	0.277	0.942579	0.123338	0.479	0.60673	0.716232
_____ASV2361	3.8022	0.211524	3.04	0.348712	3.92	0.431741	3.85714	0.432521	4.55	0.45	1.70925	0.0506576	0.191	2.70469	0.10688	0.03	1.18975	0.141044	0.287	0.579133	0.652094
_____ASV2363	3.54945	0.218365	2.84	0.368239	3.6	0.486484	3.61905	0.405182	4.3	0.441886	0.273697	0.0089852	0.842	1.1049	0.0483636	0.367	1.26182	0.165698	0.277	0.799988	0.649775
_____ASV2371	2.93407	0.198777	2.84	0.363685	3.16	0.363685	2.71429	0.453257	3	0.447214	1.86404	0.0573969	0.136	1.55471	0.0638297	0.195	1.21816	0.150036	0.285	0.52262	0.651319
_____ASV2383	3.08791	0.214065	2.72	0.32414	2.56	0.337046	3.47619	0.537273	3.8	0.510933	0.694846	0.026447	0.565	0.55925	0.0283814	0.703	0.291483	0.0443774	0.99	0.740962	0.813527
_____ASV2385	2.51648	0.196031	2.96	0.41825	2.88	0.347946	2.28571	0.426184	1.75	0.323427	0.444065	0.0141563	0.745	0.312681	0.0132906	0.866	1.71026	0.218085	0.084	0.783781	0.504954
_____ASV2395	2.78022	0.184769	2.68	0.340196	3.04	0.339018	3.2381	0.482576	2.1	0.270477	1.31072	0.0402405	0.283	0.565268	0.023139	0.693	1.7103	0.210031	0.09	0.638144	0.513666
_____ASV2401	2.71429	0.169237	3	0.316228	2.72	0.32414	2.38095	0.341399	2.7	0.391354	1.00305	0.031584	0.379	2.97902	0.125072	0.025	0.779086	0.0981276	0.649	0.683611	0.751428
_____ASV2408	3.14286	0.198019	2.4	0.251661	3.64	0.369143	2.66667	0.367315	3.95	0.530516	1.87316	0.0524345	0.144	2.55124	0.0952209	0.047	1.69559	0.189855	0.088	0.530646	0.511581
_____ASV2415	1.68132	0.178091	1.56	0.337046	1.96	0.358143	1.95238	0.439026	1.2	0.257519	2.08515	0.0655365	0.124	1.72046	0.0720988	0.146	0.94272	0.118519	0.527	0.507744	0.72921
_____ASV2438	2.41758	0.186914	2.44	0.341955	2.52	0.392088	2.33333	0.39841	2.35	0.385766	0.256259	0.00803043	0.854	0.922616	0.0385496	0.462	1.68948	0.211774	0.091	0.801233	0.513666
_____ASV2452	2.49451	0.201565	2.04	0.285657	2.28	0.344093	2.90476	0.511323	2.9	0.486123	2.03489	0.0614075	0.117	1.67651	0.0674566	0.178	1.30016	0.156941	0.22	0.498981	0.618386
_____ASV2458	2.47253	0.175649	2.12	0.371124	2.68	0.29844	2.61905	0.428042	2.5	0.303488	1.85163	0.0608639	0.152	1.03459	0.0453432	0.413	0.881178	0.115859	0.583	0.537784	0.740489
_____ASV2461	2.79121	0.196126	2.88	0.38	3.2	0.43589	2.66667	0.39841	2.3	0.317059	1.3275	0.0412058	0.261	1.22584	0.0507336	0.297	1.39691	0.173442	0.183	0.627318	0.597095
_____ASV2462	2.58242	0.193336	2.44	0.408575	2.28	0.267831	2.71429	0.41486	3	0.470162	0.701554	0.0257734	0.572	0.0800574	0.0039215	0.99	0.686265	0.100847	0.756	0.742399	0.771929
_____ASV2463	2.52747	0.178407	2.56	0.316649	3.04	0.358143	2.04762	0.36824	2.35	0.378883	4.01901	0.122985	0.011	0.863708	0.0352403	0.497	0.960385	0.117554	0.483	0.190634	0.717654
_____ASV2464	2.62637	0.19683	3.08	0.411987	2.56	0.32187	2.38095	0.405182	2.4	0.449561	0.90797	0.0256371	0.441	2.12165	0.0798748	0.094	2.00319	0.226245	0.044	0.703139	0.423715
[truncated: 16,177 more rows]

## Sheet: Wheat
	tot.mean	tot.se	control.mean	control.se	light.mean	light.se	moderate.mean	moderate.se	severe.mean	severe.se	F.Treatment	R2.Treatment	P.Treatment	F.Time	R2.Time	P.Time	F.Treat.Time	R2.Treat.Time	P.Treat.Time	P.Treatment.adjust.qvalue	P.Treat.Time.adjust.qvalue
p:Acidobacteria	20.0511	0.187758	20.0873	0.312043	20.2669	0.381863	19.5141	0.420397	20.2547	0.389842	2.95506	0.0392986	0.034	13.3203	0.295238	0.001	4.00789	0.2665	0.001	0.216804	0.0393772
_____ASV7274	0.614035	0.0885537	0.485714	0.138245	0.457143	0.103249	0.791667	0.275702	0.9	0.228266	4.5186	0.107006	0.005	2.52105	0.0995026	0.034	0.701429	0.0830536	0.804	0.0793384	0.750191
_c:Acidobacteriia	225.254	4.53325	235.686	10.3004	225.743	7.78442	208.875	5.61743	225.8	10.0892	2.90737	0.0657788	0.051	1.04848	0.039536	0.411	1.90888	0.215941	0.034	0.258673	0.253255
__o:Acidobacteriales	2.36842	0.165895	2.22857	0.315125	2.48571	0.29096	2.75	0.400407	1.95	0.320156	1.99455	0.0478143	0.137	2.1199	0.0846988	0.071	1.23734	0.148311	0.254	0.382843	0.544424
_____ASV11872	0.280702	0.0536058	0.171429	0.0646349	0.428571	0.118007	0.333333	0.130032	0.15	0.109424	3.22804	0.0802268	0.02	1.43911	0.0596104	0.215	0.921982	0.11457	0.536	0.167089	0.675011
_____ASV12645	0.412281	0.0595113	0.4	0.0840168	0.314286	0.098488	0.416667	0.133469	0.6	0.197351	0.439821	0.009469	0.704	3.40466	0.122166	0.014	2.06686	0.222489	0.019	0.659173	0.192795
_____ASV13581	0.342105	0.0620873	0.4	0.124347	0.428571	0.13148	0.25	0.108514	0.2	0.0917663	0.421189	0.0121054	0.733	0.229423	0.0109898	0.959	0.797965	0.114672	0.68	0.667322	0.716854
_____ASV16603	0.307018	0.0636898	0.257143	0.11109	0.228571	0.0828658	0.541667	0.199448	0.25	0.12301	0.978424	0.0271814	0.415	0.30463	0.0141047	0.913	0.901999	0.125291	0.564	0.562261	0.682816
_____ASV18186	0.27193	0.0614035	0.285714	0.133293	0.2	0.0898177	0.458333	0.159018	0.15	0.0819178	0.17471	0.0046542	0.919	0.581761	0.0258298	0.725	1.27876	0.170329	0.207	0.712221	0.510373
_____ASV7537	0.754386	0.085023	0.714286	0.145356	0.885714	0.167891	0.75	0.201893	0.6	0.168585	1.70481	0.0439471	0.184	1.35369	0.0581598	0.267	0.966247	0.124541	0.493	0.426256	0.658629
__o:Solibacterales	220.684	4.53156	231.486	10.2886	220.8	7.73139	203.708	5.65861	221.95	10.0952	2.93918	0.0661144	0.027	1.20967	0.0453509	0.316	1.90013	0.21371	0.032	0.192792	0.244996
___f:Solibacteraceae_(Subgroup_3)	220.684	4.53156	231.486	10.2886	220.8	7.73139	203.708	5.65861	221.95	10.0952	2.93918	0.0661144	0.044	1.20967	0.0453509	0.339	1.90013	0.21371	0.033	0.243433	0.24969
_____ASV10146	0.350877	0.05842	0.514286	0.1255	0.342857	0.09994	0.25	0.108514	0.2	0.11698	1.40335	0.034225	0.24	1.49629	0.0608196	0.209	1.42128	0.173311	0.152	0.467508	0.455945
_____ASV10844	0.508772	0.0760433	0.514286	0.14991	0.514286	0.14991	0.375	0.11753	0.65	0.181731	0.219089	0.00613391	0.875	0.9955	0.0464522	0.429	0.767887	0.107494	0.687	0.702299	0.718164
_____ASV12186	0.254386	0.0608017	0.142857	0.0726781	0.342857	0.09994	0.125	0.0689597	0.45	0.256238	0.624173	0.0177157	0.686	0.908097	0.0429572	0.499	0.618998	0.0878443	0.891	0.654022	0.770853
_____ASV15260	0.192982	0.0391598	0.257143	0.0854337	0.171429	0.0646349	0.125	0.0689597	0.2	0.0917663	0.982199	0.025468	0.395	0.385865	0.0166755	0.855	1.38815	0.17997	0.187	0.553771	0.490902
_____ASV1874	3.59649	0.197689	3.22857	0.328188	3.85714	0.330883	3.20833	0.442241	4.25	0.556658	0.983678	0.0267177	0.401	1.1776	0.053308	0.313	0.774233	0.105145	0.687	0.556943	0.718164
_____ASV2658	2.09649	0.159553	1.88571	0.292113	2.25714	0.31581	2.20833	0.356	2.05	0.303272	0.477522	0.0123262	0.709	2.92516	0.125844	0.025	0.677547	0.0874468	0.817	0.660113	0.752997
_____ASV2868	2.08772	0.166501	2.6	0.353137	1.65714	0.26232	1.41667	0.261799	2.75	0.376095	4.06021	0.0979079	0.015	1.88409	0.0757216	0.118	0.853859	0.10295	0.635	0.145538	0.704747
_____ASV3104	1.61404	0.129195	1.85714	0.239547	1.51429	0.229619	1.33333	0.286576	1.7	0.3	1.03239	0.0242579	0.379	2.57954	0.101018	0.037	1.44548	0.16982	0.152	0.545509	0.455945
_____ASV8332	0.473684	0.0625625	0.542857	0.125309	0.542857	0.125309	0.458333	0.120072	0.25	0.0993399	0.487432	0.0131152	0.699	1.28008	0.0574045	0.304	0.908901	0.122278	0.56	0.657771	0.681698
_____ASV9096	0.552632	0.0817941	0.4	0.117395	0.628571	0.153862	0.291667	0.112275	1	0.271448	5.81318	0.126732	0.003	1.43457	0.0521246	0.205	1.53313	0.167118	0.108	0.0573627	0.403037
_____ASV9232	0.403509	0.067927	0.4	0.124347	0.314286	0.10668	0.541667	0.18037	0.4	0.152177	0.152873	0.00414656	0.93	1.54236	0.0697254	0.19	0.828804	0.112403	0.641	0.714166	0.706337
_____ASV9268	0.535088	0.0933928	0.6	0.170022	0.6	0.18876	0.333333	0.115261	0.55	0.26631	0.242833	0.00670815	0.861	2.01254	0.0926592	0.061	0.520515	0.071895	0.938	0.698753	0.77962
_____ASV9797	0.403509	0.0701754	0.428571	0.137723	0.342857	0.108022	0.375	0.157108	0.5	0.184961	0.682546	0.018709	0.59	0.842384	0.0384837	0.517	0.879148	0.12049	0.583	0.625819	0.687704
_____ASV9996	0.403509	0.060684	0.285714	0.0876531	0.4	0.102079	0.375	0.157108	0.65	0.166623	0.391398	0.0117617	0.753	0.47767	0.0239237	0.799	0.417951	0.0627983	0.967	0.67249	0.78444
____g:AKIW659	1.64912	0.127668	1.45714	0.206381	1.97143	0.214929	1.70833	0.291667	1.35	0.364728	0.68185	0.0186584	0.557	0.744388	0.0339495	0.63	0.924277	0.126461	0.55	0.615731	0.678821
_____ASV10586	0.438596	0.0635774	0.4	0.117395	0.657143	0.122597	0.333333	0.130032	0.25	0.12301	1.54435	0.0408306	0.221	1.02024	0.0449562	0.395	0.915725	0.121053	0.537	0.453637	0.675124
_____ASV4089	1.21053	0.108248	1.05714	0.168747	1.31429	0.191287	1.375	0.223708	1.1	0.339504	0.189303	0.00498574	0.906	0.85506	0.0375334	0.52	1.27089	0.16736	0.247	0.710135	0.539389
____g:Bryobacter	108.772	2.44676	114.086	5.51383	111.571	4.85578	99	2.95191	106.3	3.40132	3.25506	0.0588097	0.016	3.5672	0.107415	0.007	3.22973	0.29176	0.001	0.150346	0.0393772
_____ASV10121	0.324561	0.0603972	0.342857	0.12927	0.285714	0.0967664	0.291667	0.112275	0.4	0.152177	0.617075	0.0164803	0.616	0.182515	0.00812409	0.969	1.30439	0.174182	0.221	0.633783	0.520347
_____ASV10342	0.289474	0.0567227	0.485714	0.144195	0.142857	0.060012	0.25	0.108514	0.25	0.0993399	0.141955	0.00384354	0.938	0.951567	0.0429408	0.432	1.04108	0.140941	0.409	0.716058	0.627954
_____ASV10394	0.377193	0.0615364	0.257143	0.0854337	0.257143	0.0947607	0.5	0.180579	0.65	0.15	0.905341	0.0229518	0.457	0.882965	0.0373076	0.499	1.41367	0.179194	0.14	0.579157	0.445133
_____ASV10419	0.377193	0.0615364	0.428571	0.13148	0.514286	0.111306	0.125	0.0689597	0.35	0.15	3.56358	0.0756099	0.018	1.13516	0.0401418	0.338	2.33512	0.247726	0.011	0.160035	0.14685
_____ASV10438	0.526316	0.0799885	0.571429	0.160282	0.542857	0.14975	0.25	0.0902894	0.75	0.216126	0.291717	0.00720257	0.83	2.42431	0.0997615	0.047	1.2339	0.152327	0.241	0.691441	0.535342
_____ASV10541	0.350877	0.08169	0.257143	0.11109	0.571429	0.214146	0.208333	0.0846811	0.3	0.163836	1.51131	0.0230598	0.209	9.54565	0.242748	0.001	3.62359	0.276447	0.002	0.443961	0.0562318
_____ASV10723	0.377193	0.0602617	0.457143	0.125309	0.371429	0.109127	0.291667	0.094776	0.35	0.15	0.517241	0.0151293	0.688	0.915729	0.0446417	0.508	0.428927	0.0627304	0.978	0.654609	0.786107
_____ASV11940	0.210526	0.0422061	0.285714	0.0876531	0.228571	0.0828658	0.125	0.0689597	0.15	0.0819178	0.579229	0.0159583	0.632	0.85129	0.0390898	0.524	0.859664	0.118423	0.61	0.639165	0.69685
_____ASV12077	0.394737	0.0666571	0.428571	0.13148	0.342857	0.09994	0.416667	0.169362	0.4	0.152177	0.387452	0.0106954	0.771	1.40154	0.0644814	0.217	0.700501	0.0966852	0.766	0.676794	0.740472
_____ASV12120	0.210526	0.0520854	0.171429	0.0765398	0.4	0.130931	0.125	0.0915348	0.05	0.05	2.1474	0.0605249	0.104	0.359663	0.0168953	0.882	0.546546	0.0770226	0.899	0.346322	0.772338
_____ASV12452	0.359649	0.0660825	0.371429	0.109127	0.571429	0.160282	0.0833333	0.0576303	0.3	0.127733	1.53025	0.025948	0.221	4.8603	0.137358	0.002	3.86859	0.327993	0.002	0.453637	0.0562318
_____ASV12553	0.307018	0.054494	0.228571	0.0720144	0.314286	0.098488	0.291667	0.140897	0.45	0.153469	1.35347	0.0326289	0.266	1.84836	0.074266	0.114	1.40932	0.169877	0.166	0.484815	0.470556
_____ASV12965	0.219298	0.0607345	0.285714	0.151027	0.228571	0.109127	0.25	0.0902894	0.05	0.05	0.113882	0.00268023	0.975	1.77466	0.0696116	0.096	1.88359	0.221653	0.039	0.724221	0.26916
_____ASV13199	0.27193	0.0547185	0.342857	0.09994	0.0857143	0.0480096	0.333333	0.130032	0.4	0.183533	0.00180779	4.97084e-05	1	0.485885	0.0222671	0.8	1.11126	0.15278	0.354	0.7292	0.606976
_____ASV13501	0.236842	0.0437041	0.314286	0.08955	0.142857	0.060012	0.333333	0.115261	0.15	0.0819178	1.32256	0.0331765	0.275	1.40349	0.0586774	0.238	1.24056	0.155597	0.237	0.490268	0.532755
_____ASV13598	0.27193	0.0487144	0.342857	0.0911445	0.2	0.0898177	0.25	0.108514	0.3	0.105131	3.51035	0.085165	0.018	2.54334	0.10284	0.029	0.693794	0.0841611	0.8	0.160035	0.749143
_____ASV1380	4.67544	0.29578	4.68571	0.540419	6	0.619026	3.95833	0.483343	3.2	0.45073	0.295387	0.00641904	0.853	6.01809	0.217964	0.001	1.13837	0.123689	0.367	0.697089	0.613673
_____ASV1388	4.61404	0.27455	4.77143	0.581343	4.68571	0.448661	4.79167	0.619663	4	0.533114	0.667921	0.0171223	0.566	1.10921	0.0473915	0.377	1.29845	0.16643	0.244	0.618893	0.536865
_____ASV14015	0.263158	0.0499225	0.314286	0.0796149	0.228571	0.0924523	0.375	0.14512	0.1	0.0688247	0.768734	0.0204856	0.544	0.741056	0.0329133	0.59	1.10436	0.147148	0.366	0.610816	0.613244
_____ASV14306	0.307018	0.0559004	0.4	0.110004	0.257143	0.0947607	0.375	0.132048	0.15	0.109424	0.798834	0.0222921	0.499	0.417801	0.0194318	0.84	0.867919	0.1211	0.597	0.595243	0.693636
_____ASV1440	4.97368	0.238852	5.57143	0.525462	5.11429	0.390585	4.375	0.469399	4.4	0.443669	1.86939	0.0434599	0.142	0.408262	0.0158189	0.835	2.09287	0.243277	0.026	0.386725	0.222208
_____ASV14485	0.192982	0.0511886	0.228571	0.0828658	0.285714	0.112806	0.125	0.125	0.05	0.05	2.00779	0.0426289	0.099	1.20986	0.0428124	0.313	2.61499	0.277604	0.007	0.339995	0.114319
_____ASV15168	0.263158	0.0529412	0.285714	0.0876531	0.257143	0.103249	0.0833333	0.0576303	0.45	0.169752	1.23997	0.0329313	0.285	0.696614	0.0308346	0.623	1.05045	0.13949	0.402	0.49616	0.625684
_____ASV15592	0.385965	0.0591152	0.314286	0.08955	0.314286	0.08955	0.625	0.14512	0.35	0.181731	0.881409	0.0230491	0.439	0.620076	0.0270253	0.669	1.26512	0.165417	0.236	0.570587	0.531876
_____ASV15736	0.219298	0.0539667	0.142857	0.060012	0.228571	0.101134	0.0416667	0.0416667	0.55	0.2112	1.77022	0.040185	0.154	1.05563	0.039939	0.378	2.10446	0.238861	0.023	0.398959	0.209344
_____ASV16141	0.22807	0.0659742	0.257143	0.103249	0.314286	0.172823	0.0416667	0.0416667	0.25	0.12301	1.69342	0.0294971	0.177	4.94039	0.143425	0.002	3.49647	0.304518	0.003	0.419684	0.0692622
_____ASV1627	4.34211	0.27237	5.45714	0.522346	4.11429	0.535734	3.58333	0.541458	3.7	0.398021	0.618292	0.0160128	0.604	1.62533	0.0701557	0.163	1.05705	0.13688	0.407	0.630894	0.626828
_____ASV16271	0.245614	0.053682	0.257143	0.11109	0.314286	0.10668	0.208333	0.103895	0.15	0.0819178	0.468768	0.0127327	0.75	0.574014	0.0259857	0.729	1.07811	0.146419	0.385	0.671824	0.619821
_____ASV16562	0.219298	0.0494635	0.285714	0.0967664	0.228571	0.101134	0.208333	0.103895	0.1	0.0688247	0.763243	0.0187408	0.53	0.996871	0.0407957	0.429	1.6603	0.203837	0.069	0.605561	0.338282
_____ASV16589	0.22807	0.0449863	0.228571	0.0720144	0.2	0.0799159	0.208333	0.103895	0.3	0.127733	0.163709	0.00434685	0.922	0.800703	0.0354342	0.552	1.23267	0.163651	0.242	0.712975	0.5358
_____ASV16631	0.342105	0.0582156	0.314286	0.098488	0.371429	0.123572	0.291667	0.112275	0.4	0.133771	0.370273	0.00940475	0.783	1.07277	0.0454129	0.368	1.44253	0.183197	0.117	0.679281	0.414829
_____ASV1714	3.42982	0.190998	3.65714	0.411888	3.62857	0.366876	3.25	0.314216	2.9	0.339504	3.78024	0.10376	0.024	0.660947	0.0302362	0.639	0.310134	0.0425628	0.993	0.182492	0.788304
_____ASV17438	0.289474	0.0656068	0.514286	0.138245	0.228571	0.123572	0.208333	0.134315	0.1	0.0688247	1.02087	0.0266967	0.36	2.89317	0.126098	0.019	0.479349	0.0626771	0.956	0.536174	0.783006
_____ASV1790	3.41228	0.205427	3.51429	0.362928	3.37143	0.428179	2.95833	0.396905	3.85	0.436945	2.74819	0.063582	0.034	2.58684	0.0997484	0.036	1.23264	0.142592	0.262	0.216804	0.550133
_____ASV1901	3.33333	0.202326	3.31429	0.386259	2.97143	0.351433	3.95833	0.436053	3.25	0.469462	0.385101	0.0108301	0.752	1.00382	0.0470501	0.437	0.700083	0.0984409	0.766	0.672254	0.740472
_____ASV2008	2.71053	0.176532	2.68571	0.34731	2.82857	0.310829	2.54167	0.380594	2.75	0.403113	0.277707	0.00762707	0.848	1.62747	0.0744963	0.175	0.684092	0.0939413	0.806	0.69574	0.750736
_____ASV21037	0.254386	0.0540423	0.285714	0.105092	0.371429	0.116574	0.166667	0.0982946	0.1	0.0688247	1.0056	0.0284807	0.374	1.03612	0.0489084	0.42	0.515138	0.0729489	0.929	0.542584	0.777976
_____ASV21250	0.210526	0.0520854	0.314286	0.10668	0.114286	0.0682485	0.25	0.150482	0.15	0.0819178	1.30847	0.034529	0.268	0.762377	0.0335305	0.601	1.06313	0.140274	0.411	0.486391	0.628917
_____ASV2440	2.57018	0.169004	2.57143	0.278911	2.91429	0.365236	2.25	0.308397	2.35	0.385766	0.922228	0.0253794	0.429	1.1452	0.0525257	0.323	0.701347	0.0965042	0.783	0.566505	0.744637
_____ASV2498	2.35088	0.173542	2.4	0.307333	2.68571	0.366155	1.91667	0.288152	2.2	0.401314	0.323977	0.00884941	0.824	1.24933	0.0568756	0.29	0.840772	0.114828	0.624	0.690301	0.700923
_____ASV3008	2.67544	0.180778	2.6	0.333557	3.11429	0.342437	1.875	0.29063	3	0.45306	1.39329	0.0374382	0.238	0.492106	0.0220385	0.785	1.00043	0.13441	0.438	0.466262	0.639351
_____ASV3326	1.86842	0.150305	2.22857	0.345647	1.74286	0.279083	1.66667	0.222524	1.7	0.241704	1.73774	0.0420994	0.181	1.66159	0.0670909	0.171	1.354	0.164014	0.207	0.422159	0.510373
_____ASV3427	1.61404	0.131576	1.31429	0.251955	1.88571	0.251955	1.41667	0.275291	1.9	0.239517	1.48612	0.0365541	0.212	1.93195	0.0792003	0.111	1.18987	0.146337	0.305	0.446734	0.581081
_____ASV3439	1.34211	0.130582	1.34286	0.252526	1.28571	0.23035	1.54167	0.240615	1.2	0.352435	0.753818	0.0190083	0.546	1.16181	0.048827	0.36	1.39344	0.175685	0.147	0.612009	0.452372
_____ASV3895	1.42982	0.138733	1.57143	0.256956	1.8	0.286386	0.791667	0.18037	1.3	0.317059	2.35428	0.0586974	0.082	2.22839	0.092598	0.058	0.808086	0.100737	0.651	0.31614	0.709353
_____ASV4242	1.48246	0.16447	1.94286	0.373363	0.885714	0.182289	1.33333	0.304951	1.9	0.422399	5.00636	0.107664	0.002	2.05821	0.0737713	0.075	1.61263	0.173402	0.076	0.0453963	0.351475
_____ASV4251	1.18421	0.112532	1.4	0.209842	1.34286	0.228046	0.625	0.157108	1.2	0.257519	1.37586	0.033783	0.248	0.612764	0.0250765	0.674	1.66584	0.204516	0.064	0.472091	0.32638
_____ASV450	12	0.394812	11.2857	0.7763	12.8	0.662057	11.5833	0.859551	12.35	0.909815	1.35167	0.0353646	0.268	1.25062	0.0545347	0.276	0.956978	0.12519	0.504	0.486391	0.664061
_____ASV4742	1.23684	0.113039	1.14286	0.17462	1.57143	0.253665	1.20833	0.208333	0.85	0.232549	3.64415	0.0777562	0.017	3.96169	0.140886	0.004	1.32389	0.141241	0.188	0.15548	0.492048
_____ASV4871	1.42982	0.133602	1.25714	0.218255	1.6	0.312754	1.5	0.240772	1.35	0.243602	0.749872	0.0190254	0.542	0.848667	0.0358866	0.514	1.44999	0.183943	0.156	0.61037	0.460225
_____ASV5564	0.877193	0.095822	0.857143	0.16974	0.942857	0.178429	0.875	0.227721	0.8	0.212751	0.40028	0.0117374	0.75	0.279205	0.0136452	0.913	0.647483	0.0949304	0.839	0.671824	0.75895
_____ASV6066	0.719298	0.0977219	0.6	0.137199	0.485714	0.180436	1.16667	0.214228	0.8	0.277204	1.55378	0.0416878	0.196	2.04738	0.0915518	0.069	0.461139	0.0618617	0.959	0.434805	0.783605
_____ASV6108	0.973684	0.134466	1.4	0.341032	0.657143	0.178429	0.666667	0.155417	1.15	0.28354	3.24039	0.0662983	0.021	1.64966	0.0562533	0.126	2.57722	0.26365	0.006	0.170559	0.105535
_____ASV6143	0.666667	0.09128	0.857143	0.17462	0.457143	0.131844	0.625	0.215458	0.75	0.239242	1.53109	0.0398306	0.192	0.849131	0.0368162	0.506	1.09876	0.142918	0.379	0.432297	0.61699
_____ASV6228	0.964912	0.104939	1.02857	0.202861	0.8	0.162956	1.04167	0.220992	1.05	0.294467	0.463217	0.0112019	0.714	1.46272	0.0589542	0.195	1.69014	0.204362	0.053	0.661981	0.307703
_____ASV6441	1.13158	0.1477	1.05714	0.178429	1	0.242536	1.25	0.257144	1.35	0.595045	0.101755	0.00283652	0.962	1.41121	0.0655647	0.214	0.683877	0.0953188	0.809	0.720616	0.751726
_____ASV6487	0.631579	0.0790637	0.542857	0.125309	0.571429	0.13148	0.791667	0.208333	0.7	0.206474	2.41063	0.0628322	0.082	0.732176	0.0318065	0.639	0.947048	0.123422	0.533	0.31614	0.673575
_____ASV6520	0.622807	0.0811254	0.714286	0.166887	0.514286	0.1255	0.458333	0.159018	0.85	0.208693	1.58806	0.0418438	0.194	0.237462	0.0104282	0.946	1.19365	0.157257	0.293	0.433031	0.573756
_____ASV6889	0.54386	0.0738629	0.485714	0.111306	0.514286	0.118615	0.458333	0.159018	0.8	0.247088	0.586231	0.0157279	0.612	1.82721	0.0817036	0.105	0.728324	0.0977007	0.765	0.632755	0.740324
_____ASV7098	0.701754	0.0871586	0.628571	0.1483	0.8	0.162956	0.833333	0.23825	0.5	0.135724	0.546645	0.0148805	0.657	0.922945	0.0418733	0.48	0.93015	0.1266	0.528	0.646145	0.671659
_____ASV7123	0.535088	0.0799587	0.485714	0.138245	0.571429	0.143695	0.541667	0.208333	0.55	0.169752	2.83407	0.0742894	0.039	0.701768	0.030659	0.629	0.829081	0.108663	0.653	0.230365	0.709813
_____ASV7279	0.692982	0.212966	0.714286	0.27675	1.42857	0.618056	0.0833333	0.0576303	0.1	0.0688247	4.66954	0.0391356	0.003	23.9734	0.334871	0.001	8.9383	0.374562	0.001	0.0573627	0.0393772
_____ASV7454	0.587719	0.0805695	0.714286	0.161773	0.514286	0.1255	0.375	0.157108	0.75	0.216126	3.04044	0.0684962	0.032	2.66281	0.0999813	0.019	1.38199	0.15567	0.149	0.210614	0.45373
_____ASV7462	0.701754	0.0853587	0.742857	0.15526	0.828571	0.185553	0.5	0.147442	0.65	0.166623	2.75084	0.0677504	0.047	2.42907	0.0997093	0.046	0.760658	0.0936712	0.704	0.251603	0.723504
_____ASV7763	0.666667	0.0878124	0.457143	0.14975	0.714286	0.18594	0.916667	0.189552	0.65	0.15	0.259964	0.00538248	0.859	3.07844	0.10623	0.016	2.5815	0.267246	0.002	0.69837	0.0562318
_____ASV791	8.04386	0.330227	8.68571	0.614628	8	0.595501	6.875	0.662977	8.4	0.796043	2.27478	0.0521582	0.089	0.768528	0.0293691	0.587	2.0115	0.230607	0.021	0.326858	0.203226
_____ASV7971	0.605263	0.0803834	0.371429	0.101134	0.571429	0.13148	0.833333	0.177203	0.8	0.277204	0.565028	0.0143834	0.662	0.647799	0.0274841	0.67	1.52771	0.194448	0.111	0.647255	0.406969
_____ASV8163	0.587719	0.0745648	0.657143	0.122597	0.714286	0.166887	0.458333	0.120072	0.4	0.168585	0.969013	0.0256908	0.423	1.07622	0.0475554	0.352	0.99111	0.131383	0.461	0.564893	0.648317
_____ASV8171	0.526316	0.0684861	0.514286	0.111306	0.428571	0.13148	0.708333	0.175276	0.5	0.135724	0.200357	0.0055009	0.898	1.10467	0.0505487	0.37	0.876226	0.120286	0.572	0.707993	0.686178
_____ASV8194	0.45614	0.0769513	0.714286	0.171848	0.342857	0.0911445	0.375	0.14512	0.3	0.206474	0.289322	0.0076637	0.844	1.31275	0.0579544	0.237	1.05502	0.139729	0.393	0.694369	0.622709
_____ASV8225	0.552632	0.0748565	0.542857	0.138071	0.657143	0.158474	0.375	0.11753	0.6	0.168585	1.4917	0.0346831	0.21	0.955974	0.0370451	0.431	1.98489	0.230751	0.022	0.444707	0.207361
_____ASV8324	0.666667	0.0832751	0.485714	0.111306	0.828571	0.176262	0.708333	0.212637	0.65	0.166623	0.183211	0.00479334	0.899	1.97912	0.0862992	0.09	0.948054	0.124019	0.509	0.70813	0.6651
_____ASV8838	0.45614	0.0672621	0.485714	0.144195	0.371429	0.116574	0.541667	0.134315	0.45	0.135239	1.79838	0.0461314	0.144	1.7136	0.0732614	0.148	0.865873	0.111056	0.633	0.387934	0.704265
_____ASV9083	0.578947	0.0658089	0.828571	0.132752	0.514286	0.118615	0.5	0.134595	0.35	0.109424	0.347529	0.00974192	0.796	0.541354	0.025292	0.734	0.884754	0.124007	0.601	0.68321	0.694803
_____ASV9138	0.552632	0.0845934	0.685714	0.19988	0.6	0.148946	0.5	0.134595	0.3	0.127733	1.97128	0.0519041	0.112	0.789732	0.0346563	0.559	0.93836	0.123536	0.552	0.35519	0.679256
_____ASV9623	0.438596	0.0758281	0.428571	0.118007	0.428571	0.143695	0.541667	0.199448	0.35	0.166623	0.223466	0.00533664	0.883	2.81106	0.111886	0.017	1.39306	0.16634	0.173	0.704472	0.479235
_____ASV983	6.64035	0.284443	7.28571	0.57915	5.77143	0.39976	6.125	0.575189	7.65	0.730087	0.323061	0.00813242	0.804	0.57565	0.0241514	0.682	1.68853	0.212526	0.063	0.685228	0.323615
_____ASV9871	0.54386	0.0837155	0.6	0.170022	0.714286	0.156492	0.25	0.108514	0.5	0.211511	0.22986	0.00629017	0.875	0.707206	0.0322548	0.609	1.02683	0.140497	0.447	0.702299	0.642568
_____ASV989	5.67544	0.296042	6.08571	0.642175	5.57143	0.505907	5.16667	0.432664	5.75	0.756985	3.02313	0.0773743	0.03	0.370266	0.0157944	0.884	1.08624	0.139007	0.386	0.204419	0.619821
____g:Candidatus_Solibacter	72.7982	1.95097	77.2286	4.29678	71.0286	3.0762	66.9583	2.94483	75.15	4.94404	1.40359	0.0346765	0.256	1.59849	0.0658191	0.16	1.28181	0.158338	0.244	0.477767	0.536865
_____ASV10212	0.403509	0.0701754	0.314286	0.134548	0.542857	0.118413	0.166667	0.0982946	0.6	0.210263	0.279034	0.00750188	0.851	0.589503	0.0264148	0.704	1.18675	0.159529	0.301	0.696728	0.578884
_____ASV10710	0.5	0.0718487	0.771429	0.1483	0.342857	0.108022	0.458333	0.170029	0.35	0.131289	1.35597	0.0316733	0.254	1.51386	0.0589354	0.208	1.78642	0.208639	0.043	0.476565	0.280344
_____ASV11198	0.333333	0.0593222	0.371429	0.116574	0.2	0.0898177	0.375	0.132048	0.45	0.153469	1.71424	0.0412174	0.167	1.51677	0.0607823	0.181	1.4696	0.176677	0.117	0.410602	0.414829
_____ASV11682	0.245614	0.053682	0.314286	0.114286	0.285714	0.105092	0.125	0.0689597	0.2	0.11698	0.959246	0.0247201	0.435	3.52215	0.151278	0.007	0.394966	0.050892	0.978	0.569219	0.786107
_____ASV11827	0.631579	0.0790637	0.628571	0.15923	0.657143	0.135615	0.541667	0.18037	0.7	0.163836	1.31135	0.0311672	0.279	2.52817	0.100146	0.032	1.30995	0.155669	0.213	0.491962	0.514151
_____ASV12262	0.54386	0.0882302	0.8	0.2	0.2	0.0987314	0.583333	0.189552	0.65	0.195677	0.483981	0.0131221	0.71	1.1541	0.0521514	0.355	0.895098	0.121343	0.554	0.660551	0.679914
_____ASV12497	0.412281	0.0691638	0.457143	0.125309	0.228571	0.0924523	0.333333	0.115261	0.75	0.239242	0.614648	0.0169121	0.604	1.14992	0.0527335	0.317	0.762509	0.104902	0.703	0.630894	0.723328
_____ASV1256	5.81579	0.265949	6.28571	0.491219	5.8	0.456144	5.58333	0.561173	5.3	0.703749	1.10277	0.0267874	0.375	3.52953	0.142892	0.005	0.836467	0.101593	0.619	0.543345	0.698637
_____ASV12665	0.245614	0.0491527	0.285714	0.0876531	0.228571	0.0828658	0.208333	0.103895	0.25	0.14281	0.0257624	0.000644739	0.987	1.91393	0.0798311	0.082	1.34846	0.168735	0.179	0.726482	0.483583
_____ASV13022	0.27193	0.0588207	0.285714	0.112806	0.428571	0.13148	0.208333	0.103895	0.05	0.05	4.17002	0.0855042	0.011	3.08696	0.105494	0.01	1.89097	0.193867	0.041	0.122907	0.276158
_____ASV13615	0.254386	0.0479536	0.2	0.0685994	0.2	0.0799159	0.416667	0.146414	0.25	0.0993399	2.32281	0.0614235	0.081	1.27203	0.0560616	0.301	0.674699	0.0892073	0.817	0.314763	0.752997
_____ASV13830	0.359649	0.062459	0.4	0.102079	0.314286	0.0796149	0.333333	0.130032	0.4	0.233959	0.490022	0.0135211	0.677	0.865185	0.0397883	0.509	0.86183	0.118902	0.607	0.65133	0.696371
_____ASV14046	0.324561	0.0603972	0.314286	0.114286	0.285714	0.0967664	0.416667	0.158305	0.3	0.127733	1.19071	0.0319694	0.329	1.08912	0.0487361	0.383	0.847891	0.113825	0.613	0.519761	0.697235
_____ASV14113	0.307018	0.0648972	0.4	0.110004	0.228571	0.101134	0.375	0.188554	0.2	0.137649	2.75075	0.0622214	0.04	1.60681	0.0605761	0.167	1.75607	0.198609	0.049	0.233356	0.295577
_____ASV15050	0.210526	0.0549854	0.142857	0.060012	0.2	0.0987314	0.333333	0.155417	0.2	0.155597	1.33202	0.0350554	0.239	0.700245	0.0307146	0.665	1.09967	0.144703	0.313	0.466555	0.585724
_____ASV15183	0.22807	0.0514275	0.228571	0.109127	0.2	0.0898177	0.333333	0.115261	0.15	0.0819178	1.7421	0.0466445	0.161	0.628854	0.0280624	0.693	0.911671	0.122049	0.558	0.405076	0.681163
_____ASV1573	4.16667	0.239649	4.4	0.467786	4.14286	0.410253	3.33333	0.498791	4.8	0.550598	1.11333	0.0271347	0.339	1.64847	0.0669623	0.163	1.43378	0.174725	0.141	0.525091	0.44602
_____ASV16147	0.263158	0.0529412	0.2	0.0799159	0.257143	0.0947607	0.291667	0.127393	0.35	0.15	0.653403	0.0167198	0.567	0.317622	0.0135459	0.914	1.57938	0.202072	0.106	0.619098	0.402042
_____ASV17528	0.219298	0.0427272	0.2	0.0685994	0.228571	0.0828658	0.125	0.0689597	0.35	0.131289	0.587858	0.0156229	0.644	0.900568	0.039889	0.45	1.10785	0.147211	0.365	0.642299	0.61323
_____ASV17564	0.201754	0.0452354	0.171429	0.0765398	0.142857	0.060012	0.166667	0.0982946	0.4	0.152177	0.187725	0.00490606	0.919	1.69362	0.0737689	0.136	1.05072	0.137298	0.448	0.712221	0.642761
_____ASV1785	3.81579	0.261534	3.42857	0.422648	4.28571	0.549364	3.66667	0.612865	3.85	0.482728	0.51093	0.0120794	0.66	5.49827	0.21665	0.001	0.524597	0.0620124	0.933	0.646683	0.77891
_____ASV17954	0.280702	0.0564278	0.142857	0.0726781	0.428571	0.124925	0.125	0.0689597	0.45	0.169752	1.17551	0.0330053	0.306	0.864787	0.0404683	0.542	0.599798	0.0842039	0.893	0.507889	0.771504
_____ASV2110	3.46491	0.218739	4.05714	0.41997	3.25714	0.380938	3	0.496364	3.35	0.454654	0.264531	0.00715829	0.844	1.39091	0.0627309	0.231	0.874352	0.118301	0.607	0.694369	0.696371
_____ASV2368	2.45614	0.158171	2.28571	0.273697	2.85714	0.338417	2.25	0.336489	2.3	0.262578	0.487585	0.0117209	0.704	1.55392	0.0622571	0.17	1.70441	0.20486	0.059	0.659173	0.31654
_____ASV2586	2.4386	0.175345	2.6	0.371687	2.31429	0.25854	2.58333	0.360739	2.2	0.45073	0.558759	0.0142518	0.669	3.66784	0.155921	0.001	0.506883	0.0646431	0.935	0.649054	0.778915
_____ASV2608	2.61404	0.166477	2.57143	0.318309	2.6	0.281652	2.5	0.385423	2.85	0.392529	2.12306	0.0515706	0.108	1.47271	0.0596221	0.203	1.31807	0.160085	0.214	0.350449	0.515057
_____ASV2758	2.21053	0.174208	2.28571	0.334492	2.25714	0.257143	1.83333	0.364486	2.45	0.51542	3.36208	0.0855587	0.024	0.938181	0.0397916	0.461	0.873973	0.111205	0.583	0.182492	0.687704
_____ASV2874	2.23684	0.194355	2.51429	0.410721	2.08571	0.302292	1.79167	0.300839	2.55	0.554764	0.63552	0.0130414	0.589	2.62452	0.0897625	0.035	2.74424	0.28157	0.005	0.625339	0.094076
_____ASV2977	2.07895	0.153692	2.48571	0.333989	1.77143	0.23581	1.79167	0.318393	2.25	0.315186	3.38169	0.0871352	0.019	1.36009	0.0584086	0.225	0.632235	0.0814532	0.846	0.163006	0.759634
_____ASV3013	1.74561	0.135816	2	0.209039	1.8	0.274398	1.33333	0.266938	1.7	0.363463	0.559824	0.0143058	0.64	1.68602	0.0718075	0.145	1.15258	0.147266	0.328	0.641014	0.593663
_____ASV3616	1.90351	0.15208	1.62857	0.253001	1.57143	0.229306	2.66667	0.402288	2.05	0.358909	1.8911	0.0467618	0.137	2.78275	0.114683	0.028	0.782418	0.0967356	0.687	0.382843	0.718164
_____ASV3700	1.44737	0.127735	1.42857	0.214146	1.48571	0.273082	1.45833	0.282196	1.4	0.244949	1.82581	0.0490414	0.119	1.9257	0.0862075	0.096	0.438942	0.05895	0.95	0.361982	0.78098
_____ASV3834	1.81579	0.164628	2.28571	0.334492	1.4	0.246658	1.33333	0.273641	2.3	0.45364	3.02674	0.0719748	0.036	1.98539	0.0786865	0.088	1.14341	0.13595	0.311	0.223123	0.58456
_____ASV3844	1.34211	0.109216	1.37143	0.192663	1.2	0.195753	1.33333	0.273641	1.55	0.234801	1.18766	0.0302127	0.315	1.9264	0.0816757	0.095	0.98231	0.124944	0.489	0.512831	0.657758
_____ASV4043	1.59649	0.151952	1.8	0.314362	1.37143	0.232219	1.5	0.288675	1.75	0.415964	0.111587	0.00331225	0.942	0.58794	0.0290864	0.674	0.519551	0.0771094	0.927	0.716518	0.777925
_____ASV4113	1.25439	0.112702	1.17143	0.150549	1.14286	0.205565	1.375	0.305816	1.45	0.294467	0.836979	0.0230615	0.478	0.729844	0.0335159	0.587	0.848006	0.116826	0.616	0.586681	0.697638
_____ASV4188	1.22807	0.137082	1.4	0.281652	1.28571	0.176671	0.625	0.223708	1.55	0.4321	0.586891	0.0133642	0.635	3.72226	0.141267	0.005	1.4249	0.162233	0.153	0.63998	0.456913
_____ASV4308	1.40351	0.135191	1.28571	0.237534	1.68571	0.271229	1.375	0.287496	1.15	0.28354	0.507175	0.0129226	0.683	1.35188	0.057409	0.262	1.29735	0.165279	0.208	0.653298	0.511649
_____ASV4428	1.17544	0.106639	1.51429	0.253948	1.14286	0.159531	0.833333	0.143288	1.05	0.234801	1.04357	0.026441	0.391	0.48262	0.0203803	0.814	1.52397	0.193065	0.108	0.551604	0.403037
_____ASV4440	1.23684	0.10668	1.2	0.195753	1.22857	0.169456	1.16667	0.260063	1.4	0.275299	1.40042	0.0364473	0.248	1.01164	0.0438815	0.426	1.06731	0.13889	0.394	0.472091	0.622964
_____ASV5771	0.877193	0.120252	1.08571	0.253948	0.971429	0.210983	0.75	0.201893	0.5	0.276253	0.97311	0.0242766	0.407	2.31521	0.096264	0.043	1.0505	0.131037	0.397	0.559439	0.623392
_____ASV5845	1.13158	0.109701	1.2	0.182421	1.05714	0.238845	1.20833	0.24803	1.05	0.184605	1.41499	0.0374527	0.234	1.41842	0.0625727	0.224	0.800312	0.105916	0.675	0.463929	0.71603
_____ASV5856	1.14912	0.110209	1.42857	0.218034	0.942857	0.158474	0.791667	0.18037	1.45	0.336194	0.969856	0.0253762	0.446	1.83624	0.0800752	0.11	0.837775	0.109602	0.641	0.574457	0.706337
_____ASV5906	1.0614	0.103715	1.31429	0.195631	1	0.153393	0.708333	0.185324	1.15	0.326666	0.101839	0.00280539	0.952	0.704046	0.0323242	0.604	1.00521	0.138454	0.475	0.718704	0.654976
_____ASV6145	0.763158	0.0999166	0.542857	0.131844	0.685714	0.167891	0.958333	0.272397	1.05	0.276015	1.60303	0.0373596	0.206	2.75131	0.106868	0.023	1.34392	0.156604	0.177	0.441349	0.483015
_____ASV6167	0.77193	0.086358	0.828571	0.156031	0.742857	0.17558	0.708333	0.153216	0.8	0.212751	1.2496	0.032843	0.309	0.792745	0.034726	0.557	1.09535	0.143945	0.365	0.509353	0.61323
_____ASV6468	0.789474	0.084024	0.657143	0.141676	0.742857	0.14975	0.916667	0.179741	0.95	0.234801	1.12049	0.0308004	0.358	0.981881	0.0449839	0.459	0.724399	0.0995629	0.769	0.535348	0.741586
_____ASV6617	0.885965	0.115389	1.02857	0.237231	0.885714	0.223687	0.541667	0.170029	1.05	0.256238	0.258943	0.00700844	0.852	0.982347	0.044313	0.458	1.01022	0.136711	0.437	0.696728	0.63877
_____ASV7483	0.473684	0.0809531	0.4	0.124347	0.342857	0.122597	0.5	0.190347	0.8	0.257519	0.974376	0.0270528	0.405	1.42509	0.0659444	0.191	0.533597	0.0740746	0.929	0.558538	0.777976
_____ASV758	8.27193	0.335334	8.4	0.638012	8.77143	0.575531	8	0.775532	7.5	0.75219	2.29131	0.0545246	0.075	2.5367	0.100607	0.027	1.10085	0.130981	0.362	0.304569	0.61179
_____ASV7882	0.675439	0.0812261	0.971429	0.166454	0.514286	0.1255	0.75	0.201893	0.35	0.109424	1.93524	0.0471841	0.124	1.01835	0.0413819	0.448	1.47641	0.179986	0.13	0.366301	0.43145
_____ASV9202	0.298246	0.05835	0.485714	0.138245	0.2	0.0799159	0.208333	0.103895	0.25	0.12301	0.796917	0.020239	0.505	1.44021	0.060961	0.214	1.23559	0.1569	0.247	0.596895	0.539389
_____ASV9206	0.631579	0.0810036	0.628571	0.116574	0.628571	0.164423	0.625	0.157108	0.65	0.243602	0.94747	0.0268335	0.416	0.248923	0.0117497	0.943	0.789373	0.11178	0.701	0.562282	0.722622
_____ASV9421	0.438596	0.068287	0.428571	0.110657	0.485714	0.138245	0.333333	0.115261	0.5	0.19868	0.35336	0.0100688	0.778	0.256447	0.0121789	0.959	0.862756	0.122919	0.604	0.678301	0.695995
_____ASV9490	0.447368	0.0683517	0.428571	0.0942526	0.457143	0.131844	0.5	0.147442	0.4	0.210263	0.604032	0.015272	0.641	2.25475	0.0950133	0.053	1.03791	0.13121	0.451	0.641313	0.644635
_____ASV9604	0.447368	0.0738122	0.771429	0.169456	0.314286	0.121416	0.208333	0.0846811	0.4	0.152177	0.177229	0.00432791	0.902	1.78451	0.0726292	0.126	1.55977	0.190447	0.104	0.70923	0.399974
____g:Elev-16S-1166	0.692982	0.0789301	0.942857	0.147488	0.457143	0.138071	0.791667	0.18037	0.55	0.153469	0.706608	0.0181277	0.554	3.44939	0.147488	0.006	0.504774	0.0647487	0.937	0.614595	0.779313
_____ASV10354	0.5	0.0707601	0.6	0.159832	0.4	0.117395	0.541667	0.134315	0.45	0.135239	1.00107	0.0272901	0.413	2.48957	0.113113	0.04	0.306423	0.041767	0.994	0.561438	0.788507
_____ASV15365	0.192982	0.0371245	0.342857	0.0814042	0.0571429	0.0398075	0.25	0.0902894	0.1	0.0688247	1.23108	0.030548	0.295	1.82456	0.0754575	0.117	1.20559	0.149577	0.28	0.501906	0.565377
____g:Paludibaculum	12.5526	0.490255	12.6	0.990034	11.6	0.747208	13.25	0.903395	13.3	1.4144	1.31538	0.0327262	0.292	0.838357	0.0347635	0.506	1.49615	0.186118	0.117	0.499904	0.414829
_____ASV11304	0.22807	0.0449863	0.314286	0.08955	0.2	0.0799159	0.0833333	0.0576303	0.3	0.127733	0.967002	0.0240481	0.425	1.37075	0.0568146	0.236	1.3919	0.173074	0.164	0.565581	0.468465
_____ASV11837	0.22807	0.0483144	0.171429	0.0765398	0.2	0.0987314	0.375	0.11753	0.2	0.0917663	0.785049	0.0218431	0.497	1.00596	0.0466493	0.417	0.69576	0.0967935	0.804	0.594254	0.750191
_____ASV12220	0.307018	0.0515664	0.371429	0.109127	0.342857	0.0814042	0.125	0.0689597	0.35	0.15	0.391144	0.0108542	0.776	0.991196	0.0458426	0.426	0.798607	0.110806	0.679	0.677755	0.716614
_____ASV12664	0.254386	0.0428227	0.228571	0.0720144	0.228571	0.0720144	0.166667	0.0777087	0.45	0.135239	0.318294	0.00765774	0.787	2.12863	0.0853533	0.069	1.53981	0.185229	0.109	0.680641	0.404532
_____ASV1678	3.46491	0.225381	3.45714	0.47517	3.37143	0.320414	3.41667	0.524462	3.7	0.538516	0.558967	0.0141891	0.646	1.56938	0.0663962	0.166	1.24392	0.157881	0.241	0.64303	0.535342
_____ASV2247	2.35088	0.18731	2.14286	0.333413	2.08571	0.302292	2.5	0.366139	3	0.571241	1.88112	0.0481091	0.151	0.82894	0.0353332	0.534	1.16768	0.149315	0.318	0.395749	0.588698
_____ASV3433	1.98246	0.177084	2.25714	0.369744	1.8	0.238342	2.25	0.489935	1.5	0.28562	2.16053	0.0444207	0.107	5.64048	0.193281	0.001	1.41532	0.145495	0.145	0.348938	0.450325
_____ASV4550	1.14035	0.108537	0.942857	0.178429	0.942857	0.163691	1.83333	0.273641	1	0.261574	0.893609	0.0213099	0.459	1.19376	0.0474461	0.332	1.81015	0.215834	0.06	0.580244	0.318453
_____ASV5611	0.95614	0.0999847	1.08571	0.214482	0.971429	0.171429	1.16667	0.214228	0.45	0.135239	1.41239	0.0370212	0.233	0.327308	0.0142988	0.875	1.23861	0.16233	0.251	0.463152	0.542221
_____ASV6516	0.780702	0.0861093	0.971429	0.180967	0.685714	0.152136	0.583333	0.133469	0.85	0.208693	0.221798	0.00517949	0.864	1.43106	0.0556977	0.213	2.04308	0.238553	0.023	0.699077	0.209344
_____ASV8635	0.429825	0.0736829	0.428571	0.160282	0.371429	0.0924523	0.333333	0.0982946	0.65	0.243602	4.92535	0.0960114	0.002	3.63348	0.118047	0.004	2.06371	0.201142	0.03	0.0453963	0.237018
_____ASV9058	0.429825	0.079754	0.228571	0.101134	0.4	0.117395	0.416667	0.146414	0.85	0.310136	0.731125	0.0203788	0.539	1.00474	0.0466754	0.426	0.69422	0.0967505	0.812	0.609646	0.752206
____g:PAUC26f	10.7456	0.517931	11.5143	1.01863	10.6857	1.11805	10.5833	0.784627	9.7	0.959989	1.18001	0.0239757	0.317	3.91635	0.132622	0.004	2.30191	0.233854	0.007	0.513405	0.114319
_____ASV1217	6.16667	0.322262	6.8	0.573651	5.82857	0.693894	6.5	0.631309	5.25	0.551911	0.282521	0.0053482	0.841	4.71495	0.148759	0.001	2.93693	0.277985	0.002	0.6939	0.0562318
_____ASV19796	0.342105	0.0620873	0.314286	0.098488	0.4	0.148946	0.333333	0.115261	0.3	0.105131	0.979509	0.0278453	0.397	0.378806	0.0179477	0.892	0.713187	0.101372	0.789	0.554364	0.7459
_____ASV2353	3.20175	0.250192	3.45714	0.556615	3.25714	0.466243	2.75	0.34183	3.2	0.531136	2.51319	0.0626892	0.068	2.33077	0.0968982	0.06	0.738377	0.0920906	0.748	0.293625	0.73606
_____ASV5645	1.03509	0.114151	0.942857	0.212796	1.2	0.227519	1	0.275839	0.95	0.153469	1.68567	0.0364529	0.171	3.95557	0.142567	0.004	1.59281	0.172224	0.109	0.414124	0.404532
__o:Subgroup_2	2.20175	0.159168	1.97143	0.260851	2.45714	0.276055	2.41667	0.437866	1.9	0.331662	1.49784	0.0398525	0.231	2.37789	0.105446	0.041	0.424722	0.0565021	0.96	0.462192	0.783646
_____ASV20715	0.192982	0.049649	0.2	0.106904	0.171429	0.0765398	0.166667	0.0982946	0.25	0.12301	1.41224	0.0330095	0.251	0.62541	0.0243637	0.699	2.06565	0.241411	0.022	0.47477	0.207361
_____ASV8241	0.798246	0.0900067	0.8	0.177754	0.828571	0.161327	0.833333	0.196589	0.7	0.193309	0.597376	0.016403	0.616	1.50614	0.0689273	0.188	0.662206	0.0909158	0.817	0.633783	0.752997
[truncated: 18,611 more rows]
